# Supplementary material for: Haplotype-aware segmentation with HapASeg increases accuracy of detecting homolog-specific somatic copy number alterations
Source: Genome Biol. 2026 Feb 14;27:83. doi: 10.1186/s13059-026-03971-w (PMC12983724; doi:10.1186/s13059-026-03971-w)
Supplement: Supplementary file 4 — Additional file 4. Quantitative benchmarking results table. This workbook includes the raw segmentation file results for the quantitative benchmarking study for all tested methods and all 50 simulated tumors at a simulated purity of 0.7. Each sheet of the table contains the simulated karyotype, phylogeny of each tumor, and figures illustrating the segment level absolute errors for the estimates from each method. [file 13059_2026_3971_MOESM4_ESM.xlsx]

## Sheet: Profile 0
Simulated profile:	0
HapASeg
Chromosome	Start.bp	End.bp	length	mu.minor_1	mu.minor_2	mu.major_1	mu.major_2	major_AD	minor_AD
1	806000	1725999	919999	96.861	94.984	303.307	316.675	0	0
1	1742000	16501999	14759999	94.86	94.984	316.794	316.675	0	0
1	16502000	16949999	447999	96.861	94.984	388.392	316.675	0	0
1	16956000	248889999	231933999	94.86	94.984	316.794	316.675	0	0
2	50000	90065999	90015999	316.794	316.536	316.794	316.508	0	0
2	96000000	242107999	146107999	94.86	94.836	316.794	316.746	0	0
3	58000	17518206	17460206	316.794	316.071	316.794	316.79	0	0
3	17518206	17643403	125197	316.794	244.495	316.794	310.09	0	0
3	17643403	114339275	96695872	316.794	316.893	316.794	316.712	0	0
3	114339275	114487249	147974	316.794	311.758	316.794	445.718	0	0
3	114487249	197997999	83510750	316.794	316.181	316.794	316.794	0	0
4	88000	190015999	189927999	316.794	316.835	316.794	316.96	0	0
5	58000	128797604	128739604	316.794	316.505	316.794	317.062	0	0
5	128797604	128799999	2395	316.794	257.367	316.794	314.125	0	0
5	128800000	128921999	121999	303.307	257.367	316.794	314.125	0	0
5	128922000	128922843	843	316.794	257.367	316.794	314.125	0	0
5	128922843	156683219	27760376	316.794	316.661	316.794	316.712	0	0
5	156683219	156683999	780	316.794	237.581	316.794	317.06	0	0
5	156710000	156816711	106711	316.794	237.581	303.307	317.06	0	0
5	156816711	156829999	13288	316.794	317.022	303.307	317.009	0	0
5	156830000	180871999	24041999	316.794	317.022	316.794	317.009	0	0
6	148000	58421999	58273999	94.86	94.921	316.794	316.877	0	0
6	62610000	153034957	90424957	316.794	316.567	316.794	316.636	0	0
6	153034957	153171062	136105	316.794	253.279	316.794	318.18	0	0
6	153171062	170449999	17278937	316.794	316.503	316.794	316.663	0	0
7	50000	66313999	66263999	94.86	94.739	316.794	316.955	0	0
7	66590000	68623999	2033999	94.86	96.095	388.392	377.567	0	0
7	68626000	68635820	9820	94.86	96.095	316.794	377.567	0	0
7	68635820	149901999	81266179	94.86	95.043	316.794	316.962	0	0
7	149908000	150119999	211999	96.861	95.043	303.307	316.962	0	0
7	150120000	159137999	9017999	94.86	95.043	316.794	316.962	0	0
8	210000	43159999	42949999	316.794	316.23	537.274	538.833	0	0
8	47216000	75660466	28444466	388.392	395.064	537.274	538.42	0	0
8	75660466	75789970	129504	388.392	391.118	537.274	604.859	0	0
8	75789970	96533115	20743145	388.392	394.646	537.274	539.158	0	0
8	96533115	96563664	30549	388.392	568.827	537.274	601.685	0	0
8	96563664	96698925	135261	388.392	392.224	537.274	541.465	0	0
8	96698925	96792199	93274	388.392	531.678	537.274	560.244	0	0
8	96792199	145009999	48217800	388.392	395.997	537.274	538.246	0	0
10	54000	2082848	2028848	94.86	95.424	316.794	316.17	0	0
10	2082848	4799747	2716899	94.86	94.809	316.794	317.029	0	0
10	4799747	27669468	22869721	94.86	94.672	316.794	317.189	0	0
10	27669468	27792635	123167	94.86	94.181	316.794	317.668	0	0
10	27792635	41600000	13807365	94.86	95.471	316.794	316.377	0	0
10	41600000	60938450	19338450	94.86	94.911	316.794	316.909	0	0
10	60938450	64832106	3893656	94.86	94.779	316.794	316.808	0	0
10	64832106	104510048	39677942	94.86	94.924	316.794	316.84	0	0
10	104510048	105179132	669084	94.86	97.053	316.794	314.768	0	0
10	105179132	133621999	28442867	94.86	95.138	316.794	316.37	0	0
11	200000	102397988	102197988	316.794	316.858	316.794	316.947	0	0
11	102397988	102500846	102858	316.794	312.603	316.794	542.416	0	0
11	102500846	131771384	29270538	316.794	316.99	316.794	316.54	0	0
11	131771384	131771999	615	316.794	320.319	316.794	756.37	0	0
11	131788000	131903999	115999	303.307	320.319	687.255	756.37	0	0
11	131912000	135005999	3093999	316.794	316.04	316.794	317.31	0	0
12	98000	3917913	3819913	316.794	316.242	316.794	316.919	0	0
12	3917913	3992371	74458	316.794	322.979	316.794	389.02	0	0
12	3992371	7843999	3851628	316.794	316.504	316.794	317.249	0	0
12	7844000	7959999	115999	388.392	316.504	388.392	317.249	0	0
12	7984000	32257999	24273999	316.794	316.504	316.794	317.249	0	0
12	32480000	33107999	627999	94.86	92.189	303.307	319.448	0	0
12	37832000	101441122	63609122	316.794	316.694	316.794	316.703	0	0
12	101441122	101513096	71974	316.794	328.68	316.794	366.648	0	0
12	101513096	103159999	1646903	316.794	316.254	316.794	317.502	0	0
12	103162000	103505999	343999	303.307	316.254	303.307	317.502	0	0
12	103518000	104383999	865999	316.794	317.704	537.274	537.522	0	0
12	104410000	133219999	28809999	316.794	316.634	316.794	316.558	0	0
13	18900000	59619650	40719650	316.794	316.378	316.794	316.87	0	0
13	59619650	59713522	93872	316.794	233.206	316.794	321.641	0	0
13	59713522	79823999	20110477	316.794	316.575	316.794	316.953	0	0
13	79828000	79828313	313	94.86	316.575	316.794	316.953	0	0
13	79828313	79964596	136283	94.86	97.105	316.794	314.499	0	0
13	79964596	79965999	1403	94.86	316.123	316.794	317.134	0	0
13	79966000	107532657	27566657	316.794	316.123	316.794	317.134	0	0
13	107532657	107640315	107658	316.794	229.277	316.794	325.051	0	0
13	107640315	110161327	2521012	316.794	314.763	316.794	318.41	0	0
13	110161327	110309145	147818	316.794	253.77	316.794	317.671	0	0
13	110309145	114193999	3884854	316.794	316.794	316.794	316.92	0	0
15	22638000	83897051	61259051	94.86	94.86	388.392	378.83	0	0
15	83897051	88102213	4205162	94.86	95.581	388.392	378.537	0	0
15	88102213	101885999	13783786	94.86	95.168	388.392	378.748	0	0
16	106000	70119999	70013999	316.794	316.443	316.794	316.57	0	0
16	70218000	90097999	19879999	316.794	316.443	316.794	316.57	0	0
17	154000	1269082	1115082	316.794	315.7	537.274	539.787	0	0
17	1269082	1415948	146866	316.794	312.99	537.274	620.612	0	0
17	1415948	42163235	40747287	316.794	316.613	537.274	538.207	0	0
17	42163235	42291526	128291	316.794	311.164	537.274	386.412	0	0
17	42291526	81177999	38886473	316.794	316.694	537.274	538.371	0	0
18	56000	21500000	21444000	94.86	95.295	316.794	316.716	0	0
18	21500000	68113944	46613944	94.86	95.103	316.794	316.613	0	0
18	68113944	68241518	127574	94.86	92.621	316.794	319.539	0	0
18	68241518	78075999	9834481	94.86	94.584	316.794	317.338	0	0
19	248000	24193999	23945999	316.794	316.622	316.794	316.52	0	0
19	24194000	28100000	3906000	316.794	316.622	537.274	316.52	0	0
19	28100000	58569999	30469999	316.794	316.703	537.274	538.436	0	0
20	120000	63021999	62901999	316.794	316.555	316.794	316.88	0	0
21	13224000	13857999	633999	303.307	317.096	537.274	538.338	0	0
21	13906000	43035999	29129999	316.794	317.096	537.274	538.338	0	0
21	43292000	44701999	1409999	94.86	94.892	537.274	538.574	0	0
21	44738000	46677999	1939999	316.794	315.695	537.274	539.213	0	0
22	17400000	28465079	11065079	94.86	95.071	687.255	696.392	0	0
22	28465079	28485331	20252	94.86	84.662	687.255	706.167	0	0
22	28485331	30160167	1674836	94.86	95.382	687.255	695.873	0	0
22	30160167	30271944	111777	94.86	93.132	687.255	697.625	0	0
22	30271944	44534116	14262172	94.86	95.156	687.255	695.812	0	0
22	44534116	44629276	95160	94.86	93.363	687.255	697.557	0	0
22	44629276	50751999	6122723	94.86	94.951	687.255	696.178	0	0
ASCAT
Chromosome	Start.bp	End.bp	length	mu.minor_1	mu.minor_2	mu.major_1	mu.major_2	major_AD	minor_AD
1	818954	125122318	124303364	95.071	94.984	257.177	316.675	0	0
1	145436785	248877988	103441203	95.071	94.984	266.597	316.675	0	0
2	50814	36347530	36296716	315.856	316.536	315.856	316.508	0	0
2	36347832	96000000	59652168	321.593	316.536	321.593	316.508	0	0
2	96000000	96093689	93689	321.593	94.836	321.593	316.746	0	0
2	96108451	242109969	146001518	95.071	94.836	266.188	316.746	0	0
3	12690	17518206	17505516	320.469	316.071	320.469	316.79	0	0
3	17518206	17643403	125197	320.469	244.495	320.469	310.09	0	0
3	17643403	114339275	96695872	320.469	316.893	320.469	316.712	0	0
3	114339275	114487249	147974	320.469	311.758	320.469	445.718	0	0
3	114487249	198098659	83611410	320.469	316.181	320.469	316.794	0	0
4	110761	27235649	27124888	311.217	316.835	311.217	316.96	0	0
4	27235790	167517841	140282051	316.835	316.835	316.835	316.96	0	0
4	167518082	177866915	10348833	325.653	316.835	325.653	316.96	0	0
4	177867070	189877318	12010248	311.433	316.835	311.433	316.96	0	0
5	44922	86699298	86654376	316.113	316.505	316.113	317.062	0	0
5	86700045	128797604	42097559	321.454	316.505	321.454	317.062	0	0
5	128797604	128922843	125239	321.454	257.367	321.454	314.125	0	0
5	128922843	156683219	27760376	321.454	316.661	321.454	316.712	0	0
5	156683219	156816711	133492	321.454	237.581	321.454	317.06	0	0
5	156816711	181170660	24353949	321.454	317.022	321.454	317.009	0	0
6	149609	62596396	62446787	95.071	94.921	265.354	316.877	0	0
6	62604844	153034957	90430113	323.217	316.567	323.217	316.636	0	0
6	153034957	153171062	136105	323.217	253.279	323.217	318.18	0	0
6	153171062	170606038	17434976	323.217	316.503	323.217	316.663	0	0
7	50257	2601187	2550930	95.071	94.739	222.883	316.955	0	0
7	2601351	38206281	35604930	95.071	94.739	272.7	316.955	0	0
7	38211264	66475527	28264263	95.071	94.739	258.731	316.955	0	0
7	66475527	68635820	2160293	95.071	96.095	258.731	377.567	0	0
7	68635820	76252708	7616888	95.071	95.043	258.731	316.962	0	0
7	76255549	159325753	83070204	95.071	95.043	266.143	316.962	0	0
8	212396	46481071	46268675	321.226	316.23	586.463	538.833	0	0
8	46481489	47200000	718511	414.228	316.23	593.791	538.833	0	0
8	47200000	75660466	28460466	414.228	395.064	593.791	538.42	0	0
8	75660466	75789970	129504	414.228	391.118	593.791	604.859	0	0
8	75789970	96533115	20743145	414.228	394.646	593.791	539.158	0	0
8	96533115	96563664	30549	414.228	568.827	593.791	601.685	0	0
8	96563664	96698925	135261	414.228	392.224	593.791	541.465	0	0
8	96698925	96792199	93274	414.228	531.678	593.791	560.244	0	0
8	96792199	114976152	18183953	414.228	395.997	593.791	538.246	0	0
8	114976244	145074901	30098657	414.681	395.997	594.186	538.246	0	0
10	48486	2082848	2034362	95.071	95.424	264.496	316.17	0	0
10	2082848	4799747	2716899	95.071	94.809	264.496	317.029	0	0
10	4799747	27669468	22869721	95.071	94.672	264.496	317.189	0	0
10	27669468	27792635	123167	95.071	94.181	264.496	317.668	0	0
10	27792635	41600000	13807365	95.071	95.471	264.496	316.377	0	0
10	41600000	60938450	19338450	95.071	94.911	264.496	316.909	0	0
10	60938450	64832106	3893656	95.071	94.779	264.496	316.808	0	0
10	64832106	104510048	39677942	95.071	94.924	264.496	316.84	0	0
10	104510048	105179132	669084	95.071	97.053	264.496	314.768	0	0
10	105179132	133621484	28442352	95.071	95.138	264.496	316.37	0	0
11	200289	3358189	3157900	285.791	316.858	285.791	316.947	0	0
11	3360139	102393328	99033189	315.134	316.858	315.134	316.947	0	0
11	102399478	102494891	95413	340.48	312.603	610.385	542.416	0	0
11	102502976	131771384	29268408	321.034	316.99	321.034	316.54	0	0
11	131771384	131781210	9826	321.034	320.319	321.034	756.37	0	0
11	131781576	131908465	126889	361.427	320.319	798.128	756.37	0	0
11	131908624	131909577	953	309.354	320.319	309.354	756.37	0	0
11	131909577	135074266	3164689	309.354	316.04	309.354	317.31	0	0
12	98720	3917913	3819193	318.274	316.242	318.274	316.919	0	0
12	3917913	3992371	74458	318.274	322.979	318.274	389.02	0	0
12	3992371	9639405	5647034	318.274	316.504	318.274	317.249	0	0
12	9642658	32325381	22682723	327.676	316.504	327.676	317.249	0	0
12	32327073	32348801	21728	120.773	316.504	241.011	317.249	0	0
12	32348801	33030010	681209	120.773	92.189	241.011	319.448	0	0
12	33452427	61858870	28406443	314.947	316.694	314.947	316.703	0	0
12	61860548	73174327	11313779	322.783	316.694	322.783	316.703	0	0
12	73174681	74059108	884427	281.144	316.694	281.144	316.703	0	0
12	74059345	101441122	27381777	324.738	316.694	324.738	316.703	0	0
12	101441122	101513096	71974	324.738	328.68	324.738	366.648	0	0
12	101513096	103504356	1991260	324.738	316.254	324.738	317.502	0	0
12	103527111	104388578	861467	333.665	317.704	606.563	537.522	0	0
12	104393837	104393927	90	349.035	317.704	349.035	537.522	0	0
12	104393927	104417858	23931	349.035	316.634	349.035	316.558	0	0
12	104419393	133229378	28809985	312.977	316.634	312.977	316.558	0	0
13	18589797	18897663	307866	209.606	235.739	291.376	319.331	0	0
13	18900340	53928411	35028071	325.76	316.378	325.76	316.87	0	0
13	53929195	59619650	5690455	316.306	316.378	316.306	316.87	0	0
13	59619650	59713522	93872	316.306	233.206	316.306	321.641	0	0
13	59713522	79828313	20114791	316.306	316.575	316.306	316.953	0	0
13	79828313	79964596	136283	316.306	97.105	316.306	314.499	0	0
13	79964596	81351988	1387392	316.306	316.123	316.306	317.134	0	0
13	81354922	107532657	26177735	316.315	316.123	316.315	317.134	0	0
13	107532657	107640315	107658	316.315	229.277	316.315	325.051	0	0
13	107640315	110161327	2521012	316.315	314.763	316.315	318.41	0	0
13	110161327	110309145	147818	316.315	253.77	316.315	317.671	0	0
13	110309145	114287463	3978318	316.315	316.794	316.315	316.92	0	0
15	19790573	25992787	6202214	96.365	94.86	297.892	378.83	0	0
15	25993225	83897051	57903826	110.968	94.86	321.6	378.83	0	0
15	83897051	88102213	4205162	110.968	95.581	321.6	378.537	0	0
15	88102213	101888846	13786633	110.968	95.168	321.6	378.748	0	0
16	50024	36080622	36030598	313.545	316.443	313.545	316.57	0	0
16	46438106	90096867	43658761	312.049	316.443	312.049	316.57	0	0
17	151035	1269082	1118047	312.521	315.7	569.648	539.787	0	0
17	1269082	1415948	146866	312.521	312.99	569.648	620.612	0	0
17	1415948	42163235	40747287	312.521	316.613	569.648	538.207	0	0
17	42163235	42291526	128291	312.521	311.164	569.648	386.412	0	0
17	42291526	83203770	40912244	312.521	316.694	569.648	538.371	0	0
18	70571	15152633	15082062	95.071	95.295	270.067	316.716	0	0
18	20979714	21500000	520286	95.071	95.295	263.262	316.716	0	0
18	21500000	68113944	46613944	95.071	95.103	263.262	316.613	0	0
18	68113944	68241518	127574	95.071	92.621	263.262	319.539	0	0
18	68241518	80255995	12014477	95.071	94.584	263.262	317.338	0	0
19	274479	6159208	5884729	284.984	316.622	284.984	316.52	0	0
19	6160067	28100000	21939933	308.911	316.622	308.911	316.52	0	0
19	28100000	28102803	2803	308.911	316.703	308.911	538.436	0	0
19	28103833	58501767	30397934	313.454	316.703	572.66	538.436	0	0
20	68303	64283878	64215575	312.928	316.555	312.928	316.88	0	0
21	13224688	43027237	29802549	319.571	317.096	584.235	538.338	0	0
21	43028653	43187319	158666	216.707	317.096	412.538	538.338	0	0
21	43187319	44718867	1531548	216.707	94.892	412.538	538.574	0	0
21	44718867	44763024	44157	216.707	315.695	412.538	539.213	0	0
21	44768285	46681423	1913138	293.473	315.695	540.673	539.213	0	0
22	15513541	28465079	12951538	95.071	95.071	694.319	696.392	0	0
22	28465079	28485331	20252	95.071	84.662	694.319	706.167	0	0
22	28485331	30160167	1674836	95.071	95.382	694.319	695.873	0	0
22	30160167	30271944	111777	95.071	93.132	694.319	697.625	0	0
22	30271944	44534116	14262172	95.071	95.156	694.319	695.812	0	0
22	44534116	44629276	95160	95.071	93.363	694.319	697.557	0	0
22	44629276	50757736	6128460	95.071	94.951	694.319	696.178	0	0
Facets
Chromosome	Start.bp	End.bp	length	mu.minor_1	mu.minor_2	mu.major_1	mu.major_2	major_AD	minor_AD
1	770502	928309	157807	94.987	94.984	316.675	316.675	0	0
1	929558	2314000	1384442	94.987	94.984	316.675	316.675	0	0
1	2314131	3821454	1507323	94.987	94.984	316.675	316.675	0	0
1	3829690	3918900	89210	94.987	94.984	316.675	316.675	0	0
1	3924081	4942307	1018226	94.987	94.984	316.675	316.675	0	0
1	4942653	5069854	127201	94.987	94.984	316.675	316.675	0	0
1	5070221	6577540	1507319	94.987	94.984	316.675	316.675	0	0
1	6579787	7717902	1138115	94.987	94.984	316.675	316.675	0	0
1	7719228	8131416	412188	94.987	94.984	316.675	316.675	0	0
1	8131938	10866503	2734565	94.987	94.984	316.675	316.675	0	0
1	10869241	11269513	400272	94.987	94.984	316.675	316.675	0	0
1	11299575	12719558	1419983	94.987	94.984	316.675	316.675	0	0
1	12720019	12837925	117906	94.987	94.984	316.675	316.675	0	0
1	12838814	16217887	3379073	94.987	94.984	316.675	316.675	0	0
1	16220471	17548348	1327877	94.987	94.984	316.675	316.675	0	0
1	17551516	20569033	3017517	94.987	94.984	316.675	316.675	0	0
1	20569381	21468119	898738	94.987	94.984	316.675	316.675	0	0
1	21468895	21677300	208405	94.987	94.984	316.675	316.675	0	0
1	21677907	22093266	415359	94.987	94.984	316.675	316.675	0	0
1	22095338	23250625	1155287	94.987	94.984	316.675	316.675	0	0
1	23251173	23998388	747215	94.987	94.984	316.675	316.675	0	0
1	24008910	25563426	1554516	94.987	94.984	316.675	316.675	0	0
1	25564344	25932946	368602	94.987	94.984	316.675	316.675	0	0
1	25934237	27210610	1276373	94.987	94.984	316.675	316.675	0	0
1	27212901	27969335	756434	94.987	94.984	316.675	316.675	0	0
1	27972440	28131193	158753	94.987	94.984	316.675	316.675	0	0
1	28133461	29243907	1110446	94.987	94.984	316.675	316.675	0	0
1	29245276	31709880	2464604	94.987	94.984	316.675	316.675	0	0
1	31710317	32607465	897148	94.987	94.984	316.675	316.675	0	0
1	32614336	33455680	841344	94.987	94.984	316.675	316.675	0	0
1	33456277	33906902	450625	94.987	94.984	316.675	316.675	0	0
1	33909439	34942741	1033302	94.987	94.984	316.675	316.675	0	0
1	34958008	36332000	1373992	94.987	94.984	316.675	316.675	0	0
1	36333447	39085570	2752123	94.987	94.984	316.675	316.675	0	0
1	39085949	39494528	408579	94.987	94.984	316.675	316.675	0	0
1	39496849	42036210	2539361	94.987	94.984	316.675	316.675	0	0
1	42036610	42687387	650777	94.987	94.984	316.675	316.675	0	0
1	42728219	43484047	755828	94.987	94.984	316.675	316.675	0	0
1	43484715	44618265	1133550	94.987	94.984	316.675	316.675	0	0
1	44622381	45475677	853296	94.987	94.984	316.675	316.675	0	0
1	45476180	46863718	1387538	94.987	94.984	316.675	316.675	0	0
1	46863975	47243529	379554	94.987	94.984	316.675	316.675	0	0
1	47246385	48747730	1501345	94.987	94.984	316.675	316.675	0	0
1	48749090	50179148	1430058	94.987	94.984	316.675	316.675	0	0
1	50180941	51285237	1104296	94.987	94.984	316.675	316.675	0	0
1	51288232	51608006	319774	94.987	94.984	316.675	316.675	0	0
1	51669033	52570835	901802	94.987	94.984	316.675	316.675	0	0
1	52574364	54796778	2222414	94.987	94.984	316.675	316.675	0	0
1	54798204	55207998	409794	94.987	94.984	316.675	316.675	0	0
1	55208912	55624894	415982	94.987	94.984	316.675	316.675	0	0
1	55630510	56053508	422998	94.987	94.984	316.675	316.675	0	0
1	56056898	57522553	1465655	94.987	94.984	316.675	316.675	0	0
1	57522993	57777821	254828	94.987	94.984	316.675	316.675	0	0
1	57779280	57921422	142142	94.987	94.984	316.675	316.675	0	0
1	57922135	58323584	401449	94.987	94.984	316.675	316.675	0	0
1	58324772	59046429	721657	94.987	94.984	316.675	316.675	0	0
1	59047094	61914102	2867008	94.987	94.984	316.675	316.675	0	0
1	61914258	62170410	256152	94.987	94.984	316.675	316.675	0	0
1	62171390	62353946	182556	94.987	94.984	316.675	316.675	0	0
1	62363405	62737950	374545	94.987	94.984	316.675	316.675	0	0
1	62742624	63443901	701277	94.987	94.984	316.675	316.675	0	0
1	63452408	64060289	607881	94.987	94.984	316.675	316.675	0	0
1	64062193	64192140	129947	94.987	94.984	316.675	316.675	0	0
1	64192377	64647668	455291	94.987	94.984	316.675	316.675	0	0
1	64651127	66087762	1436635	94.987	94.984	316.675	316.675	0	0
1	66090109	66248901	158792	94.987	94.984	316.675	316.675	0	0
1	66264097	67784571	1520474	94.987	94.984	316.675	316.675	0	0
1	67787647	68020540	232893	94.987	94.984	316.675	316.675	0	0
1	68023918	68873023	849105	94.987	94.984	316.675	316.675	0	0
1	68873363	69346623	473260	94.987	94.984	316.675	316.675	0	0
1	69349757	72282986	2933229	94.987	94.984	316.675	316.675	0	0
1	72284165	73301904	1017739	94.987	94.984	316.675	316.675	0	0
1	73302683	73802673	499990	94.987	94.984	316.675	316.675	0	0
1	73803630	74005086	201456	94.987	94.984	316.675	316.675	0	0
1	74008899	74845461	836562	94.987	94.984	316.675	316.675	0	0
1	74847418	75160735	313317	94.987	94.984	316.675	316.675	0	0
1	75176184	75871061	694877	94.987	94.984	316.675	316.675	0	0
1	75872166	76028232	156066	94.987	94.984	316.675	316.675	0	0
1	76029231	78297314	2268083	94.987	94.984	316.675	316.675	0	0
1	78299265	78890226	590961	94.987	94.984	316.675	316.675	0	0
1	78891675	79710454	818779	94.987	94.984	316.675	316.675	0	0
1	79711218	79845737	134519	94.987	94.984	316.675	316.675	0	0
1	79845839	80415479	569640	94.987	94.984	316.675	316.675	0	0
1	80416042	81143183	727141	94.987	94.984	316.675	316.675	0	0
1	81144162	83206248	2062086	94.987	94.984	316.675	316.675	0	0
1	83210402	83692035	481633	94.987	94.984	316.675	316.675	0	0
1	83700750	84264897	564147	94.987	94.984	316.675	316.675	0	0
1	84265921	84627622	361701	94.987	94.984	316.675	316.675	0	0
1	84629395	86465249	1835854	94.987	94.984	316.675	316.675	0	0
1	86468493	87392286	923793	94.987	94.984	316.675	316.675	0	0
1	87394891	89366192	1971301	94.987	94.984	316.675	316.675	0	0
1	89366905	89604081	237176	94.987	94.984	316.675	316.675	0	0
1	89605734	90135376	529642	94.987	94.984	316.675	316.675	0	0
1	90135815	91551355	1415540	94.987	94.984	316.675	316.675	0	0
1	91556148	93000505	1444357	205.831	94.984	316.675	316.675	0	0
1	93000845	93549007	548162	94.987	94.984	316.675	316.675	0	0
1	93558949	96139413	2580464	94.987	94.984	316.675	316.675	0	0
1	96140947	96560354	419407	94.987	94.984	316.675	316.675	0	0
1	96591659	96848448	256789	94.987	94.984	316.675	316.675	0	0
1	96849453	97365343	515890	94.987	94.984	316.675	316.675	0	0
1	97366942	97549850	182908	94.987	94.984	316.675	316.675	0	0
1	97567703	98091454	523751	94.987	94.984	316.675	316.675	0	0
1	98093537	98389259	295722	94.987	94.984	316.675	316.675	0	0
1	98389610	98629895	240285	94.987	94.984	316.675	316.675	0	0
1	98632158	99491959	859801	94.987	94.984	316.675	316.675	0	0
1	99493220	99649476	156256	94.987	94.984	316.675	316.675	0	0
1	99650004	100056713	406709	94.987	94.984	316.675	316.675	0	0
1	100068404	100746700	678296	94.987	94.984	316.675	316.675	0	0
1	100747316	101622586	875270	94.987	94.984	316.675	316.675	0	0
1	101622988	101819223	196235	94.987	94.984	316.675	316.675	0	0
1	101819729	101953977	134248	94.987	94.984	316.675	316.675	0	0
1	101955926	102431539	475613	94.987	94.984	316.675	316.675	0	0
1	102432831	102943132	510301	94.987	94.984	316.675	316.675	0	0
1	102943739	104136569	1192830	94.987	94.984	316.675	316.675	0	0
1	104144995	104750218	605223	94.987	94.984	316.675	316.675	0	0
1	104751671	105082380	330709	94.987	94.984	316.675	316.675	0	0
1	105084178	105914701	830523	94.987	94.984	316.675	316.675	0	0
1	105916421	106890463	974042	94.987	94.984	316.675	316.675	0	0
1	106890839	107584101	693262	94.987	94.984	316.675	316.675	0	0
1	107585273	107678889	93616	94.987	94.984	316.675	316.675	0	0
1	107679844	110188143	2508299	94.987	94.984	316.675	316.675	0	0
1	110191172	110453474	262302	94.987	94.984	316.675	316.675	0	0
1	110460579	111772200	1311621	94.987	94.984	316.675	316.675	0	0
1	111772828	112234393	461565	94.987	94.984	316.675	316.675	0	0
1	112235982	115539961	3303979	94.987	94.984	316.675	316.675	0	0
1	115540312	116212220	671908	94.987	94.984	316.675	316.675	0	0
1	116212583	117165542	952959	94.987	94.984	316.675	316.675	0	0
1	117171081	117594517	423436	94.987	94.984	316.675	316.675	0	0
1	117598820	117733913	135093	94.987	94.984	316.675	316.675	0	0
1	117734630	118334515	599885	94.987	94.984	316.675	316.675	0	0
1	118335759	118442812	107053	94.987	94.984	316.675	316.675	0	0
1	118445265	118829775	384510	94.987	94.984	316.675	316.675	0	0
1	118830114	146125974	27295860	94.987	94.984	316.675	316.675	0	0
1	147415338	149748372	2333034	94.987	94.984	316.675	316.675	0	0
1	149757787	151164668	1406881	94.987	94.984	316.675	316.675	0	0
1	151169445	151919349	749904	94.987	94.984	316.675	316.675	0	0
1	151919723	152483541	563818	94.987	94.984	316.675	316.675	0	0
1	152483882	152564308	80426	94.987	94.984	316.675	316.675	0	0
1	152564679	155775558	3210879	94.987	94.984	316.675	316.675	0	0
1	155776019	156461549	685530	94.987	94.984	316.675	316.675	0	0
1	156462954	156840298	377344	94.987	94.984	316.675	316.675	0	0
1	156847339	157508673	661334	94.987	94.984	316.675	316.675	0	0
1	157509201	158971844	1462643	94.987	94.984	316.675	316.675	0	0
1	158973592	160432794	1459202	94.987	94.984	316.675	316.675	0	0
1	160434545	160635354	200809	94.987	94.984	427.518	316.675	0	0
1	160637934	160951570	313636	94.987	94.984	316.675	316.675	0	0
1	160952405	161086665	134260	94.987	94.984	316.675	316.675	0	0
1	161098450	161836176	737726	94.987	94.984	316.675	316.675	0	0
1	161838076	162797020	958944	94.987	94.984	316.675	316.675	0	0
1	162797382	166743374	3945992	94.987	94.984	316.675	316.675	0	0
1	166744727	166960290	215563	94.987	94.984	316.675	316.675	0	0
1	166963428	167556504	593076	94.987	94.984	316.675	316.675	0	0
1	167557881	170217606	2659725	94.987	94.984	316.675	316.675	0	0
1	170219507	170560016	340509	94.987	94.984	316.675	316.675	0	0
1	170563038	170822670	259632	94.987	94.984	316.675	316.675	0	0
1	170824388	170946357	121969	94.987	94.984	316.675	316.675	0	0
1	170946927	171468874	521947	94.987	94.984	316.675	316.675	0	0
1	171471775	171652835	181060	94.987	94.984	316.675	316.675	0	0
1	171655005	175706343	4051338	94.987	94.984	316.675	316.675	0	0
1	175707760	177064414	1356654	94.987	94.984	316.675	316.675	0	0
1	177064904	178640623	1575719	94.987	94.984	316.675	316.675	0	0
1	178648202	178949177	300975	94.987	94.984	316.675	316.675	0	0
1	178950111	181645007	2694896	94.987	94.984	316.675	316.675	0	0
1	181646306	181937576	291270	94.987	94.984	316.675	316.675	0	0
1	181951286	182328087	376801	94.987	94.984	316.675	316.675	0	0
1	182329737	182574040	244303	94.987	94.984	316.675	316.675	0	0
1	182575446	183434708	859262	94.987	94.984	316.675	316.675	0	0
1	183436247	183779449	343202	94.987	94.984	316.675	316.675	0	0
1	183782409	184036411	254002	94.987	94.984	316.675	316.675	0	0
1	184037985	184401361	363376	94.987	94.984	316.675	316.675	0	0
1	184405551	185549242	1143691	94.987	94.984	316.675	316.675	0	0
1	185551468	186978988	1427520	94.987	94.984	316.675	316.675	0	0
1	186979730	187554396	574666	94.987	94.984	316.675	316.675	0	0
1	187555306	188653575	1098269	94.987	94.984	316.675	316.675	0	0
1	188653933	189734058	1080125	94.987	94.984	316.675	316.675	0	0
1	189738837	189871924	133087	94.987	94.984	316.675	316.675	0	0
1	189872386	191951967	2079581	94.987	94.984	316.675	316.675	0	0
1	191954503	192124421	169918	94.987	94.984	316.675	316.675	0	0
1	192125832	192392335	266503	94.987	94.984	316.675	316.675	0	0
1	192392776	192913442	520666	94.987	94.984	316.675	316.675	0	0
1	192914005	193858624	944619	94.987	94.984	316.675	316.675	0	0
1	193858896	194596414	737518	94.987	94.984	316.675	316.675	0	0
1	194596735	195085210	488475	94.987	94.984	316.675	316.675	0	0
1	195085403	195186500	101097	94.987	94.984	316.675	316.675	0	0
1	195187045	201185734	5998689	94.987	94.984	316.675	316.675	0	0
1	201186574	202248444	1061870	94.987	94.984	316.675	316.675	0	0
1	202250344	202610318	359974	94.987	94.984	316.675	316.675	0	0
1	202615935	202806373	190438	94.987	94.984	316.675	316.675	0	0
1	202806806	204711869	1905063	94.987	94.984	316.675	316.675	0	0
1	204712196	205065595	353399	94.987	94.984	316.675	316.675	0	0
1	205066327	205300024	233697	94.987	94.984	316.675	316.675	0	0
1	205301197	205701241	400044	94.987	94.984	316.675	316.675	0	0
1	205701598	208646201	2944603	94.987	94.984	316.675	316.675	0	0
1	208653495	209061412	407917	94.987	94.984	316.675	316.675	0	0
1	209062404	209287578	225174	94.987	94.984	316.675	316.675	0	0
1	209290352	211243908	1953556	94.987	94.984	316.675	316.675	0	0
1	211248170	211457571	209401	94.987	94.984	316.675	316.675	0	0
1	211461494	212962806	1501312	94.987	94.984	316.675	316.675	0	0
1	212964733	213544474	579741	94.987	94.984	316.675	316.675	0	0
1	213546978	216084909	2537931	94.987	94.984	316.675	316.675	0	0
1	216086122	216493783	407661	94.987	94.984	316.675	316.675	0	0
1	216495687	216753225	257538	94.987	94.984	316.675	316.675	0	0
1	216754126	218688093	1933967	94.987	94.984	316.675	316.675	0	0
1	218689221	218960889	271668	94.987	94.984	316.675	316.675	0	0
1	218961457	219078964	117507	94.987	94.984	316.675	316.675	0	0
1	219084146	219564916	480770	94.987	94.984	316.675	316.675	0	0
1	219566322	219953543	387221	94.987	94.984	316.675	316.675	0	0
1	219953927	220207477	253550	94.987	94.984	316.675	316.675	0	0
1	220236510	222594388	2357878	94.987	94.984	316.675	316.675	0	0
1	222597937	223052314	454377	94.987	94.984	316.675	316.675	0	0
1	223052723	223892290	839567	94.987	94.984	316.675	316.675	0	0
1	223893073	224354420	461347	94.987	94.984	316.675	316.675	0	0
1	224355231	224747667	392436	94.987	94.984	316.675	316.675	0	0
1	224750677	225089246	338569	94.987	94.984	316.675	316.675	0	0
1	225100223	225365207	264984	94.987	94.984	316.675	316.675	0	0
1	225365751	225661277	295526	94.987	94.984	316.675	316.675	0	0
1	225672216	227393879	1721663	94.987	94.984	316.675	316.675	0	0
1	227394211	227585305	191094	94.987	94.984	316.675	316.675	0	0
1	227589792	232429138	4839346	94.987	94.984	316.675	316.675	0	0
1	232432547	232537408	104861	94.987	94.984	316.675	316.675	0	0
1	232539286	233136626	597340	94.987	94.984	316.675	316.675	0	0
1	233138565	233828006	689441	94.987	94.984	316.675	316.675	0	0
1	233828579	236394471	2565892	94.987	94.984	316.675	316.675	0	0
1	236399412	237667803	1268391	94.987	94.984	316.675	316.675	0	0
1	237668082	238624971	956889	94.987	94.984	316.675	316.675	0	0
1	238626282	239882062	1255780	94.987	94.984	316.675	316.675	0	0
1	239882678	240740097	857419	94.987	94.984	316.675	316.675	0	0
1	240741112	243506048	2764936	94.987	94.984	316.675	316.675	0	0
1	243515087	243862015	346928	94.987	94.984	316.675	316.675	0	0
1	243862697	245947271	2084574	94.987	94.984	316.675	316.675	0	0
1	245948058	246191789	243731	94.987	94.984	316.675	316.675	0	0
1	246192493	246442367	249874	94.987	94.984	316.675	316.675	0	0
1	246442841	248283599	1840758	94.987	94.984	316.675	316.675	0	0
1	248284230	248430313	146083	94.987	94.984	316.675	316.675	0	0
1	248431461	248922185	490724	94.987	94.984	316.675	316.675	0	0
2	13241	907668	894427	316.675	316.536	316.675	316.508	0	0
2	908344	1162527	254183	94.987	316.536	538.362	316.508	0	0
2	1163574	1332086	168512	316.675	316.536	316.675	316.508	0	0
2	1333300	1778100	444800	316.675	316.536	427.518	316.508	0	0
2	1778409	3054254	1275845	316.675	316.536	316.675	316.508	0	0
2	3057249	3582419	525170	316.675	316.536	427.518	316.508	0	0
2	3585630	3826990	241360	316.675	316.536	316.675	316.508	0	0
2	3828038	10739125	6911087	316.675	316.536	316.675	316.508	0	0
2	10739386	10850527	111141	94.987	316.536	538.362	316.508	0	0
2	10851379	12646431	1795052	316.675	316.536	316.675	316.508	0	0
2	12647111	15330878	2683767	316.675	316.536	316.675	316.508	0	0
2	15336611	15581939	245328	94.987	316.536	538.362	316.508	0	0
2	15582256	15794853	212597	316.675	316.536	316.675	316.508	0	0
2	15795714	18512161	2716447	316.675	316.536	316.675	316.508	0	0
2	18513848	21154001	2640153	316.675	316.536	316.675	316.508	0	0
2	21155066	21623993	468927	316.675	316.536	427.518	316.508	0	0
2	21639220	22006426	367206	316.675	316.536	316.675	316.508	0	0
2	22011816	22388610	376794	94.987	316.536	538.362	316.508	0	0
2	22397290	23663619	1266329	316.675	316.536	316.675	316.508	0	0
2	23664283	24034380	370097	94.987	316.536	538.362	316.508	0	0
2	24039820	24224315	184495	316.675	316.536	316.675	316.508	0	0
2	24225206	24436385	211179	316.675	316.536	316.675	316.508	0	0
2	24438351	25978103	1539752	316.675	316.536	316.675	316.508	0	0
2	25979682	26610441	630759	316.675	316.536	427.518	316.508	0	0
2	26611519	29512233	2900714	316.675	316.536	316.675	316.508	0	0
2	29515290	29811175	295885	94.987	316.536	538.362	316.508	0	0
2	29811851	31578869	1767018	316.675	316.536	316.675	316.508	0	0
2	31580605	33906095	2325490	316.675	316.536	316.675	316.508	0	0
2	33906396	34589686	683290	316.675	316.536	316.675	316.508	0	0
2	34590016	35118139	528123	316.675	316.536	316.675	316.508	0	0
2	35119415	35734875	615460	316.675	316.536	316.675	316.508	0	0
2	35735455	37195122	1459667	316.675	316.536	427.518	316.508	0	0
2	37196980	38936068	1739088	316.675	316.536	316.675	316.508	0	0
2	38937913	39458631	520718	94.987	316.536	538.362	316.508	0	0
2	39459499	41268750	1809251	316.675	316.536	316.675	316.508	0	0
2	41269590	44248978	2979388	316.675	316.536	316.675	316.508	0	0
2	44250026	44655661	405635	316.675	316.536	427.518	316.508	0	0
2	44658383	45317499	659116	316.675	316.536	316.675	316.508	0	0
2	45318268	45616803	298535	94.987	316.536	538.362	316.508	0	0
2	45617575	47980188	2362613	316.675	316.536	316.675	316.508	0	0
2	47984049	48260585	276536	316.675	316.536	427.518	316.508	0	0
2	48261241	51535617	3274376	316.675	316.536	316.675	316.508	0	0
2	51536391	51723186	186795	94.987	316.536	538.362	316.508	0	0
2	51723908	52464463	740555	316.675	316.536	316.675	316.508	0	0
2	52465328	53233426	768098	94.987	316.536	538.362	316.508	0	0
2	53241694	54188751	947057	316.675	316.536	316.675	316.508	0	0
2	54189754	54372378	182624	316.675	316.536	316.675	316.508	0	0
2	54373419	54996502	623083	316.675	316.536	316.675	316.508	0	0
2	54998167	56630185	1632018	316.675	316.536	316.675	316.508	0	0
2	56630711	56816522	185811	316.675	316.536	316.675	316.508	0	0
2	56816881	57014045	197164	94.987	316.536	538.362	316.508	0	0
2	57014623	63080489	6065866	316.675	316.536	316.675	316.508	0	0
2	63090867	64272495	1181628	94.987	316.536	538.362	316.508	0	0
2	64274541	67467175	3192634	316.675	316.536	316.675	316.508	0	0
2	67473537	67755296	281759	94.987	316.536	538.362	316.508	0	0
2	67756038	71193124	3437086	316.675	316.536	316.675	316.508	0	0
2	71196193	71455820	259627	94.987	316.536	538.362	316.508	0	0
2	71467707	71569735	102028	316.675	316.536	316.675	316.508	0	0
2	71570046	71867486	297440	94.987	316.536	538.362	316.508	0	0
2	71869816	72852836	983020	316.675	316.536	316.675	316.508	0	0
2	72853682	73315557	461875	316.675	316.536	427.518	316.508	0	0
2	73323682	75228082	1904400	316.675	316.536	316.675	316.508	0	0
2	75230136	75351220	121084	94.987	316.536	538.362	316.508	0	0
2	75353472	76012904	659432	316.675	316.536	316.675	316.508	0	0
2	76013134	76644718	631584	316.675	316.536	427.518	316.508	0	0
2	76645140	78788649	2143509	316.675	316.536	316.675	316.508	0	0
2	78794303	79050417	256114	316.675	316.536	427.518	316.508	0	0
2	79050910	79923105	872195	316.675	316.536	316.675	316.508	0	0
2	79925390	80577159	651769	316.675	316.536	427.518	316.508	0	0
2	80577866	80695079	117213	316.675	316.536	316.675	316.508	0	0
2	80695881	81362934	667053	94.987	316.536	538.362	316.508	0	0
2	81364039	82035462	671423	316.675	316.536	316.675	316.508	0	0
2	82041037	82949004	907967	316.675	316.536	427.518	316.508	0	0
2	82955910	84365345	1409435	316.675	316.536	316.675	316.508	0	0
2	84381734	84964442	582708	316.675	316.536	427.518	316.508	0	0
2	84979037	85899300	920263	316.675	316.536	316.675	316.508	0	0
2	85900883	86312434	411551	94.987	316.536	538.362	316.508	0	0
2	86318350	88547443	2229093	316.675	316.536	316.675	316.508	0	0
2	88556593	95352308	6795715	316.675	316.536	427.518	316.508	0	0
2	95357916	96000000	642084	316.675	316.536	316.675	316.508	0	0
2	96000000	96000691	691	316.675	94.836	316.675	316.746	0	0
2	96001566	96879954	878388	94.987	94.836	316.675	316.746	0	0
2	96911117	98025697	1114580	94.987	94.836	316.675	316.746	0	0
2	98091766	98175266	83500	94.987	94.836	316.675	316.746	0	0
2	98179329	98273498	94169	94.987	94.836	316.675	316.746	0	0
2	98280477	98935068	654591	94.987	94.836	316.675	316.746	0	0
2	98949250	99370181	420931	94.987	94.836	316.675	316.746	0	0
2	99387349	99730761	343412	94.987	94.836	316.675	316.746	0	0
2	99731112	99862186	131074	94.987	94.836	316.675	316.746	0	0
2	99863501	100935924	1072423	94.987	94.836	316.675	316.746	0	0
2	100941104	101154916	213812	94.987	94.836	316.675	316.746	0	0
2	101158709	101341228	182519	94.987	94.836	316.675	316.746	0	0
2	101341833	101450621	108788	94.987	94.836	316.675	316.746	0	0
2	101450930	101678428	227498	94.987	94.836	316.675	316.746	0	0
2	101680925	101990064	309139	94.987	94.836	316.675	316.746	0	0
2	101993894	102189451	195557	94.987	94.836	316.675	316.746	0	0
2	102189731	102561106	371375	94.987	94.836	316.675	316.746	0	0
2	102563483	103459133	895650	94.987	94.836	316.675	316.746	0	0
2	103463548	103958986	495438	94.987	94.836	316.675	316.746	0	0
2	104029956	107199947	3169991	94.987	94.836	316.675	316.746	0	0
2	107200624	107562019	361395	94.987	94.836	316.675	316.746	0	0
2	107563256	108071528	508272	94.987	94.836	316.675	316.746	0	0
2	108071922	108268187	196265	94.987	94.836	316.675	316.746	0	0
2	108269396	109009280	739884	94.987	94.836	316.675	316.746	0	0
2	109012725	109264780	252055	94.987	94.836	316.675	316.746	0	0
2	109267391	111049450	1782059	94.987	94.836	316.675	316.746	0	0
2	111050100	111665032	614932	94.987	94.836	316.675	316.746	0	0
2	111665753	112499513	833760	94.987	94.836	316.675	316.746	0	0
2	112516902	112673809	156907	94.987	94.836	316.675	316.746	0	0
2	112677094	113685774	1008680	94.987	94.836	316.675	316.746	0	0
2	113688277	113812678	124401	94.987	94.836	316.675	316.746	0	0
2	113814729	114210650	395921	94.987	94.836	316.675	316.746	0	0
2	114212217	115618061	1405844	94.987	94.836	316.675	316.746	0	0
2	115619573	119058652	3439079	94.987	94.836	316.675	316.746	0	0
2	119061266	119322371	261105	94.987	94.836	316.675	316.746	0	0
2	119324145	119574400	250255	94.987	94.836	316.675	316.746	0	0
2	119588612	120222852	634240	94.987	94.836	316.675	316.746	0	0
2	120229132	121307579	1078447	94.987	94.836	316.675	316.746	0	0
2	121312836	122185892	873056	94.987	94.836	316.675	316.746	0	0
2	122187932	123392152	1204220	94.987	94.836	316.675	316.746	0	0
2	123392426	123503148	110722	94.987	94.836	316.675	316.746	0	0
2	123504131	124350787	846656	94.987	94.836	316.675	316.746	0	0
2	124350875	125201265	850390	94.987	94.836	316.675	316.746	0	0
2	125253234	125837520	584286	94.987	94.836	316.675	316.746	0	0
2	125837871	125920379	82508	94.987	94.836	316.675	316.746	0	0
2	125921684	126855789	934105	94.987	94.836	316.675	316.746	0	0
2	126856607	126975012	118405	94.987	94.836	316.675	316.746	0	0
2	126979064	129089308	2110244	94.987	94.836	316.675	316.746	0	0
2	129093531	129559475	465944	94.987	94.836	316.675	316.746	0	0
2	129560327	129995275	434948	94.987	94.836	316.675	316.746	0	0
2	129995694	132042133	2046439	94.987	94.836	316.675	316.746	0	0
2	132042517	135656080	3613563	94.987	94.836	316.675	316.746	0	0
2	135698749	136300678	601929	94.987	94.836	316.675	316.746	0	0
2	136302160	137937591	1635431	94.987	94.836	316.675	316.746	0	0
2	137938217	138349386	411169	94.987	94.836	316.675	316.746	0	0
2	138350947	141045438	2694491	94.987	94.836	316.675	316.746	0	0
2	141045927	141124526	78599	94.987	94.836	316.675	316.746	0	0
2	141125140	142292244	1167104	94.987	94.836	316.675	316.746	0	0
2	142294302	143135714	841412	94.987	94.836	316.675	316.746	0	0
2	143136251	144498211	1361960	94.987	94.836	316.675	316.746	0	0
2	144498978	145288776	789798	94.987	94.836	316.675	316.746	0	0
2	145292108	145826744	534636	94.987	94.836	316.675	316.746	0	0
2	145827359	146260288	432929	94.987	94.836	316.675	316.746	0	0
2	146260968	148355722	2094754	94.987	94.836	316.675	316.746	0	0
2	148355992	148908670	552678	94.987	94.836	316.675	316.746	0	0
2	148909412	151492328	2582916	94.987	94.836	316.675	316.746	0	0
2	151492880	152064597	571717	94.987	94.836	316.675	316.746	0	0
2	152064977	152214078	149101	94.987	94.836	316.675	316.746	0	0
2	152214455	152514528	300073	94.987	94.836	316.675	316.746	0	0
2	152514957	154150054	1635097	94.987	94.836	316.675	316.746	0	0
2	154152050	154497199	345149	94.987	94.836	316.675	316.746	0	0
2	154512565	154794859	282294	94.987	94.836	316.675	316.746	0	0
2	154797046	155267805	470759	94.987	94.836	316.675	316.746	0	0
2	155269540	156315170	1045630	94.987	94.836	316.675	316.746	0	0
2	156315725	156933663	617938	94.987	94.836	316.675	316.746	0	0
2	156951292	158262165	1310873	94.987	94.836	316.675	316.746	0	0
2	158265413	158720603	455190	94.987	94.836	316.675	316.746	0	0
2	158720879	161032140	2311261	94.987	94.836	316.675	316.746	0	0
2	161032682	161242642	209960	94.987	94.836	316.675	316.746	0	0
2	161248273	161417380	169107	94.987	94.836	316.675	316.746	0	0
2	161421722	161937575	515853	94.987	94.836	316.675	316.746	0	0
2	161940007	164276204	2336197	94.987	94.836	316.675	316.746	0	0
2	164277090	164982266	705176	94.987	94.836	316.675	316.746	0	0
2	164983022	165679408	696386	94.987	94.836	316.675	316.746	0	0
2	165682532	167474235	1791703	94.987	94.836	316.675	316.746	0	0
2	167479290	167845011	365721	94.987	94.836	316.675	316.746	0	0
2	167867130	168073340	206210	94.987	94.836	316.675	316.746	0	0
2	168075908	169774127	1698219	94.987	94.836	316.675	316.746	0	0
2	169774858	170111904	337046	94.987	94.836	316.675	316.746	0	0
2	170113844	170864110	750266	94.987	94.836	316.675	316.746	0	0
2	170866353	171662203	795850	94.987	94.836	316.675	316.746	0	0
2	171664132	173326590	1662458	94.987	94.836	316.675	316.746	0	0
2	173328911	173577231	248320	94.987	94.836	316.675	316.746	0	0
2	173578619	174748437	1169818	94.987	94.836	316.675	316.746	0	0
2	174748872	175317298	568426	94.987	94.836	316.675	316.746	0	0
2	175318450	177135496	1817046	94.987	94.836	316.675	316.746	0	0
2	177136257	177711324	575067	94.987	94.836	316.675	316.746	0	0
2	177712655	180526600	2813945	205.831	94.836	316.675	316.746	0	0
2	180531294	182895609	2364315	94.987	94.836	316.675	316.746	0	0
2	182897103	183299753	402650	94.987	94.836	316.675	316.746	0	0
2	183301105	183472941	171836	94.987	94.836	316.675	316.746	0	0
2	183474968	184039453	564485	94.987	94.836	316.675	316.746	0	0
2	184040528	184325889	285361	94.987	94.836	316.675	316.746	0	0
2	184326147	187243174	2917027	94.987	94.836	316.675	316.746	0	0
2	187246227	188965365	1719138	94.987	94.836	316.675	316.746	0	0
2	188969284	190169365	1200081	94.987	94.836	316.675	316.746	0	0
2	190170161	190837993	667832	94.987	94.836	316.675	316.746	0	0
2	190838605	191262001	423396	94.987	94.836	316.675	316.746	0	0
2	191262674	191478511	215837	94.987	94.836	316.675	316.746	0	0
2	191480851	192857127	1376276	94.987	94.836	316.675	316.746	0	0
2	192877447	193363275	485828	94.987	94.836	316.675	316.746	0	0
2	193373569	193571974	198405	94.987	94.836	316.675	316.746	0	0
2	193583562	194434109	850547	94.987	94.836	316.675	316.746	0	0
2	194435439	194792518	357079	94.987	94.836	316.675	316.746	0	0
2	194793099	195439740	646641	94.987	94.836	316.675	316.746	0	0
2	195440458	196194371	753913	94.987	94.836	316.675	316.746	0	0
2	196194747	196622036	427289	94.987	94.836	316.675	316.746	0	0
2	196625788	198075883	1450095	94.987	94.836	316.675	316.746	0	0
2	198076854	199811379	1734525	94.987	94.836	316.675	316.746	0	0
2	199812203	204437462	4625259	94.987	94.836	316.675	316.746	0	0
2	204441301	204754886	313585	94.987	94.836	316.675	316.746	0	0
2	204755828	208147974	3392146	94.987	94.836	316.675	316.746	0	0
2	208148677	208533119	384442	94.987	94.836	316.675	316.746	0	0
2	208538943	209182161	643218	94.987	94.836	316.675	316.746	0	0
2	209185446	209374789	189343	94.987	94.836	316.675	316.746	0	0
2	209376183	211064327	1688144	94.987	94.836	316.675	316.746	0	0
2	211066962	211817309	750347	94.987	94.836	316.675	316.746	0	0
2	211819221	213025075	1205854	94.987	94.836	316.675	316.746	0	0
2	213025623	213158110	132487	94.987	94.836	316.675	316.746	0	0
2	213158169	214212743	1054574	94.987	94.836	316.675	316.746	0	0
2	214213042	214544954	331912	94.987	94.836	316.675	316.746	0	0
2	214546576	214968022	421446	94.987	94.836	316.675	316.746	0	0
2	214968691	215240866	272175	94.987	94.836	316.675	316.746	0	0
2	215241462	217241406	1999944	94.987	94.836	316.675	316.746	0	0
2	217241883	217879180	637297	94.987	94.836	316.675	316.746	0	0
2	217880072	218424176	544104	94.987	94.836	316.675	316.746	0	0
2	218424920	219671011	1246091	94.987	94.836	316.675	316.746	0	0
2	219691790	221545464	1853674	94.987	94.836	316.675	316.746	0	0
2	221569000	222244072	675072	94.987	94.836	316.675	316.746	0	0
2	222244283	222642135	397852	94.987	94.836	316.675	316.746	0	0
2	222643713	223233560	589847	94.987	94.836	316.675	316.746	0	0
2	223234709	223863925	629216	94.987	94.836	316.675	316.746	0	0
2	223864957	224325148	460191	94.987	94.836	316.675	316.746	0	0
2	224326669	224907759	581090	94.987	94.836	316.675	316.746	0	0
2	224908368	225013349	104981	94.987	94.836	427.518	316.746	0	0
2	225015357	227248459	2233102	94.987	94.836	316.675	316.746	0	0
2	227249463	227403712	154249	94.987	94.836	316.675	316.746	0	0
2	227404795	228176739	771944	94.987	94.836	316.675	316.746	0	0
2	228178034	228371839	193805	94.987	94.836	316.675	316.746	0	0
2	228379846	231544032	3164186	94.987	94.836	316.675	316.746	0	0
2	231547325	231931292	383967	94.987	94.836	316.675	316.746	0	0
2	231932311	232690580	758269	94.987	94.836	316.675	316.746	0	0
2	232691243	232976281	285038	94.987	94.836	316.675	316.746	0	0
2	232976590	233332863	356273	94.987	94.836	316.675	316.746	0	0
2	233334676	233574537	239861	94.987	94.836	316.675	316.746	0	0
2	233575027	237663149	4088122	94.987	94.836	316.675	316.746	0	0
2	237663490	238086035	422545	94.987	94.836	316.675	316.746	0	0
2	238098009	238882430	784421	94.987	94.836	316.675	316.746	0	0
2	238883632	241011165	2127533	94.987	94.836	316.675	316.746	0	0
2	241032411	241252565	220154	94.987	94.836	316.675	316.746	0	0
3	19817	367994	348177	316.675	316.071	316.675	316.79	0	0
3	368484	1034241	665757	94.987	316.071	649.206	316.79	0	0
3	1036931	2487316	1450385	316.675	316.071	316.675	316.79	0	0
3	2488452	5982617	3494165	94.987	316.071	649.206	316.79	0	0
3	5983177	7105521	1122344	316.675	316.071	316.675	316.79	0	0
3	7106955	7643976	537021	316.675	316.071	427.518	316.79	0	0
3	7644488	11230962	3586474	316.675	316.071	316.675	316.79	0	0
3	11231246	11472816	241570	316.675	316.071	427.518	316.79	0	0
3	11473386	12820087	1346701	316.675	316.071	316.675	316.79	0	0
3	12820758	14689138	1868380	316.675	316.071	427.518	316.79	0	0
3	14689752	15491349	801597	316.675	316.071	316.675	316.79	0	0
3	15498263	16106896	608633	94.987	316.071	538.362	316.79	0	0
3	16107354	16487494	380140	316.675	316.071	316.675	316.79	0	0
3	16496906	17109634	612728	316.675	316.071	427.518	316.79	0	0
3	17111869	17518206	406337	316.675	316.071	316.675	316.79	0	0
3	17518206	17643403	125197	316.675	244.495	316.675	310.09	0	0
3	17643403	19747175	2103772	316.675	316.893	316.675	316.712	0	0
3	19748138	19938523	190385	94.987	316.893	538.362	316.712	0	0
3	19940063	21826669	1886606	316.675	316.893	316.675	316.712	0	0
3	21826931	22064958	238027	94.987	316.893	538.362	316.712	0	0
3	22065288	22581164	515876	316.675	316.893	316.675	316.712	0	0
3	22581463	22705443	123980	94.987	316.893	538.362	316.712	0	0
3	22705807	25879436	3173629	316.675	316.893	316.675	316.712	0	0
3	25879696	26161251	281555	94.987	316.893	538.362	316.712	0	0
3	26165961	28518060	2352099	316.675	316.893	316.675	316.712	0	0
3	28523250	28849137	325887	316.675	316.893	427.518	316.712	0	0
3	28852561	29396681	544120	316.675	316.893	316.675	316.712	0	0
3	29397121	29956845	559724	316.675	316.893	316.675	316.712	0	0
3	29960385	30208515	248130	316.675	316.893	316.675	316.712	0	0
3	30226266	30430591	204325	94.987	316.893	538.362	316.712	0	0
3	30465999	41862000	11396001	316.675	316.893	316.675	316.712	0	0
3	41869079	42142284	273205	316.675	316.893	427.518	316.712	0	0
3	42144211	44179966	2035755	316.675	316.893	316.675	316.712	0	0
3	44180859	45572251	1391392	316.675	316.893	427.518	316.712	0	0
3	45574008	47979184	2405176	316.675	316.893	316.675	316.712	0	0
3	47979528	53519718	5540190	316.675	316.893	427.518	316.712	0	0
3	53522075	55015457	1493382	316.675	316.893	316.675	316.712	0	0
3	55016769	55346906	330137	316.675	316.893	427.518	316.712	0	0
3	55348046	56430432	1082386	316.675	316.893	316.675	316.712	0	0
3	56431686	56794909	363223	94.987	316.893	538.362	316.712	0	0
3	56795864	62489694	5693830	316.675	316.893	316.675	316.712	0	0
3	62493111	63412846	919735	316.675	316.893	427.518	316.712	0	0
3	63416329	66934149	3517820	316.675	316.893	316.675	316.712	0	0
3	66936353	67305219	368866	316.675	316.893	427.518	316.712	0	0
3	67306112	69745319	2439207	316.675	316.893	316.675	316.712	0	0
3	69748262	70272706	524444	316.675	316.893	427.518	316.712	0	0
3	70273005	72365664	2092659	316.675	316.893	316.675	316.712	0	0
3	72366175	72599620	233445	316.675	316.893	427.518	316.712	0	0
3	72600216	74489487	1889271	316.675	316.893	316.675	316.712	0	0
3	74490084	75321487	831403	316.675	316.893	427.518	316.712	0	0
3	75327924	75916419	588495	316.675	316.893	316.675	316.712	0	0
3	75920781	76356214	435433	316.675	316.893	316.675	316.712	0	0
3	76356644	77511511	1154867	316.675	316.893	316.675	316.712	0	0
3	77512256	79108204	1595948	94.987	316.893	649.206	316.712	0	0
3	79110447	79589204	478757	316.675	316.893	316.675	316.712	0	0
3	79600335	79916394	316059	94.987	316.893	538.362	316.712	0	0
3	79924229	80469693	545464	316.675	316.893	316.675	316.712	0	0
3	80470078	80688753	218675	316.675	316.893	427.518	316.712	0	0
3	80690498	82688622	1998124	316.675	316.893	316.675	316.712	0	0
3	82690801	83866400	1175599	316.675	316.893	316.675	316.712	0	0
3	83866899	84377162	510263	316.675	316.893	316.675	316.712	0	0
3	84378186	84496686	118500	316.675	316.893	427.518	316.712	0	0
3	84499709	85330911	831202	316.675	316.893	316.675	316.712	0	0
3	85338848	85619420	280572	316.675	316.893	427.518	316.712	0	0
3	85622526	86139558	517032	316.675	316.893	316.675	316.712	0	0
3	86140711	87089032	948321	316.675	316.893	427.518	316.712	0	0
3	87090044	87903124	813080	316.675	316.893	316.675	316.712	0	0
3	87907628	88047874	140246	94.987	316.893	538.362	316.712	0	0
3	88048222	88492626	444404	316.675	316.893	316.675	316.712	0	0
3	88498090	89223348	725258	94.987	316.893	538.362	316.712	0	0
3	89223869	95244167	6020298	316.675	316.893	316.675	316.712	0	0
3	95247267	95507885	260618	94.987	316.893	538.362	316.712	0	0
3	95507945	96408629	900684	316.675	316.893	316.675	316.712	0	0
3	96409166	97027386	618220	316.675	316.893	316.675	316.712	0	0
3	97031473	99014891	1983418	316.675	316.893	316.675	316.712	0	0
3	99016070	99323383	307313	316.675	316.893	316.675	316.712	0	0
3	99325726	101208742	1883016	316.675	316.893	316.675	316.712	0	0
3	101209259	101550453	341194	94.987	316.893	538.362	316.712	0	0
3	101553397	101894725	341328	316.675	316.893	316.675	316.712	0	0
3	101901053	102097889	196836	94.987	316.893	538.362	316.712	0	0
3	102104731	103120909	1016178	316.675	316.893	316.675	316.712	0	0
3	103121833	103258038	136205	94.987	316.893	538.362	316.712	0	0
3	103266670	104209398	942728	316.675	316.893	316.675	316.712	0	0
3	104210339	104326745	116406	94.987	316.893	538.362	316.712	0	0
3	104328062	104928339	600277	316.675	316.893	316.675	316.712	0	0
3	104929235	108002366	3073131	316.675	316.893	427.518	316.712	0	0
3	108003167	109478250	1475083	316.675	316.893	316.675	316.712	0	0
3	109479380	110372126	892746	316.675	316.893	427.518	316.712	0	0
3	110376730	110580785	204055	316.675	316.893	316.675	316.712	0	0
3	110581464	111111060	529596	316.675	316.893	427.518	316.712	0	0
3	111111668	111357900	246232	316.675	316.893	316.675	316.712	0	0
3	111358201	111697463	339262	316.675	316.893	427.518	316.712	0	0
3	111700154	111895634	195480	316.675	316.893	316.675	316.712	0	0
3	111896216	112296073	399857	316.675	316.893	427.518	316.712	0	0
3	112298165	112461779	163614	316.675	316.893	316.675	316.712	0	0
3	112462694	112716084	253390	94.987	316.893	538.362	316.712	0	0
3	112717150	114237970	1520820	316.675	316.893	316.675	316.712	0	0
3	114238748	114339275	100527	94.987	316.893	538.362	316.712	0	0
3	114339275	114457973	118698	94.987	311.758	538.362	445.718	0	0
3	114459632	114487249	27617	316.675	311.758	316.675	445.718	0	0
3	114487249	116229130	1741881	316.675	316.181	316.675	316.794	0	0
3	116232585	116655243	422658	94.987	316.181	538.362	316.794	0	0
3	116659034	117371025	711991	316.675	316.181	316.675	316.794	0	0
3	117371765	117625153	253388	316.675	316.181	427.518	316.794	0	0
3	117627771	118236090	608319	316.675	316.181	316.675	316.794	0	0
3	118237154	118699835	462681	94.987	316.181	538.362	316.794	0	0
3	118704418	119639302	934884	316.675	316.181	316.675	316.794	0	0
3	119648036	120426800	778764	316.675	316.181	427.518	316.794	0	0
3	120427187	123661934	3234747	316.675	316.181	316.675	316.794	0	0
3	123663236	124221190	557954	94.987	316.181	538.362	316.794	0	0
3	124222321	124346305	123984	316.675	316.181	316.675	316.794	0	0
3	124355506	124632009	276503	316.675	316.181	427.518	316.794	0	0
3	124632469	124921383	288914	316.675	316.181	316.675	316.794	0	0
3	124924715	125340389	415674	316.675	316.181	427.518	316.794	0	0
3	125343666	127359044	2015378	316.675	316.181	316.675	316.794	0	0
3	127359803	127781448	421645	316.675	316.181	427.518	316.794	0	0
3	127791857	129024607	1232750	316.675	316.181	316.675	316.794	0	0
3	129025370	130619771	1594401	316.675	316.181	316.675	316.794	0	0
3	130682178	134444240	3762062	316.675	316.181	316.675	316.794	0	0
3	134448704	134877869	429165	316.675	316.181	427.518	316.794	0	0
3	134880690	135526920	646230	316.675	316.181	316.675	316.794	0	0
3	135529799	135762940	233141	316.675	316.181	427.518	316.794	0	0
3	135787531	137529511	1741980	316.675	316.181	316.675	316.794	0	0
3	137530247	138437434	907187	316.675	316.181	427.518	316.794	0	0
3	138451274	140555226	2103952	316.675	316.181	316.675	316.794	0	0
3	140555653	141844499	1288846	94.987	316.181	649.206	316.794	0	0
3	141847254	142933574	1086320	316.675	316.181	316.675	316.794	0	0
3	142933825	142977612	43787	316.675	316.181	316.675	316.794	0	0
3	142978037	143246600	268563	316.675	316.181	427.518	316.794	0	0
3	143247301	148597171	5349870	316.675	316.181	316.675	316.794	0	0
3	148597350	148850961	253611	316.675	316.181	316.675	316.794	0	0
3	148852493	149377683	525190	316.675	316.181	316.675	316.794	0	0
3	149381839	149775859	394020	316.675	316.181	427.518	316.794	0	0
3	149778068	150526125	748057	316.675	316.181	316.675	316.794	0	0
3	150526985	151256053	729068	316.675	316.181	316.675	316.794	0	0
3	151260654	151710736	450082	316.675	316.181	427.518	316.794	0	0
3	151712119	151799505	87386	94.987	316.181	538.362	316.794	0	0
3	151800366	152818299	1017933	316.675	316.181	316.675	316.794	0	0
3	152821088	153025152	204064	94.987	316.181	538.362	316.794	0	0
3	153027764	153431501	403737	316.675	316.181	316.675	316.794	0	0
3	153431824	155799368	2367544	316.675	316.181	316.675	316.794	0	0
3	155800254	156014711	214457	316.675	316.181	427.518	316.794	0	0
3	156016764	156658766	642002	316.675	316.181	316.675	316.794	0	0
3	156659163	157415880	756717	94.987	316.181	538.362	316.794	0	0
3	157416465	157731450	314985	316.675	316.181	316.675	316.794	0	0
3	157756334	157863678	107344	94.987	316.181	538.362	316.794	0	0
3	157867778	158086908	219130	316.675	316.181	316.675	316.794	0	0
3	158087234	158244069	156835	316.675	316.181	427.518	316.794	0	0
3	158245177	160733773	2488596	316.675	316.181	316.675	316.794	0	0
3	160779584	160985281	205697	94.987	316.181	538.362	316.794	0	0
3	161051311	161836897	785586	316.675	316.181	316.675	316.794	0	0
3	161838426	162126785	288359	94.987	316.181	538.362	316.794	0	0
3	162127171	162926592	799421	316.675	316.181	316.675	316.794	0	0
3	162927179	163547920	620741	316.675	316.181	316.675	316.794	0	0
3	163548551	164015459	466908	316.675	316.181	316.675	316.794	0	0
3	164015779	164343182	327403	316.675	316.181	427.518	316.794	0	0
3	164344568	164422960	78392	316.675	316.181	316.675	316.794	0	0
3	164423608	165421616	998008	316.675	316.181	427.518	316.794	0	0
3	165422159	168549593	3127434	316.675	316.181	316.675	316.794	0	0
3	168551968	168749887	197919	316.675	316.181	427.518	316.794	0	0
3	168756267	169015193	258926	316.675	316.181	316.675	316.794	0	0
3	169015606	169143280	127674	94.987	316.181	538.362	316.794	0	0
3	169146750	170660319	1513569	316.675	316.181	316.675	316.794	0	0
3	170663874	170798345	134471	94.987	316.181	538.362	316.794	0	0
3	170799603	173426105	2626502	316.675	316.181	316.675	316.794	0	0
3	173431283	173597070	165787	94.987	316.181	538.362	316.794	0	0
3	173598391	175265653	1667262	316.675	316.181	316.675	316.794	0	0
3	175267396	175332473	65077	316.675	316.181	427.518	316.794	0	0
3	175333371	177718081	2384710	316.675	316.181	316.675	316.794	0	0
3	177719720	177917421	197701	94.987	316.181	538.362	316.794	0	0
3	177965717	179652271	1686554	316.675	316.181	316.675	316.794	0	0
3	179653753	179980946	327193	316.675	316.181	427.518	316.794	0	0
3	179982439	181041392	1058953	316.675	316.181	316.675	316.794	0	0
3	181056092	181572704	516612	94.987	316.181	538.362	316.794	0	0
3	181573103	182268340	695237	316.675	316.181	316.675	316.794	0	0
3	182287566	183228516	940950	316.675	316.181	427.518	316.794	0	0
3	183258594	183698745	440151	316.675	316.181	316.675	316.794	0	0
3	183725846	184039487	313641	94.987	316.181	538.362	316.794	0	0
3	184043037	190909443	6866406	316.675	316.181	316.675	316.794	0	0
3	190911596	198139255	7227659	316.675	316.181	316.675	316.794	0	0
4	89608	401635	312027	316.675	316.835	316.675	316.96	0	0
4	403258	999029	595771	316.675	316.835	316.675	316.96	0	0
4	1000664	2139791	1139127	316.675	316.835	427.518	316.96	0	0
4	2141548	2505370	363822	316.675	316.835	316.675	316.96	0	0
4	2508754	2813529	304775	316.675	316.835	427.518	316.96	0	0
4	2813905	5002185	2188280	316.675	316.835	316.675	316.96	0	0
4	5002946	8745866	3742920	316.675	316.835	316.675	316.96	0	0
4	8746439	9414791	668352	316.675	316.835	316.675	316.96	0	0
4	9415789	9706727	290938	316.675	316.835	427.518	316.96	0	0
4	9706891	10349324	642433	316.675	316.835	316.675	316.96	0	0
4	10350082	13054991	2704909	316.675	316.835	316.675	316.96	0	0
4	13056246	13698923	642677	316.675	316.835	316.675	316.96	0	0
4	13700732	13825672	124940	316.675	316.835	316.675	316.96	0	0
4	13829295	14034024	204729	316.675	316.835	427.518	316.96	0	0
4	14035829	14643433	607604	316.675	316.835	316.675	316.96	0	0
4	14643761	14806183	162422	94.987	316.835	538.362	316.96	0	0
4	14806364	17123506	2317142	316.675	316.835	316.675	316.96	0	0
4	17125016	18035608	910592	316.675	316.835	427.518	316.96	0	0
4	18036177	18574092	537915	316.675	316.835	316.675	316.96	0	0
4	18576120	20821619	2245499	94.987	316.835	649.206	316.96	0	0
4	20823990	22393947	1569957	316.675	316.835	316.675	316.96	0	0
4	22394985	23329968	934983	316.675	316.835	427.518	316.96	0	0
4	23330477	23585842	255365	316.675	316.835	316.675	316.96	0	0
4	23586373	24808262	1221889	316.675	316.835	427.518	316.96	0	0
4	24809365	25021194	211829	316.675	316.835	316.675	316.96	0	0
4	25022020	27780121	2758101	316.675	316.835	316.675	316.96	0	0
4	27780525	28471464	690939	316.675	316.835	316.675	316.96	0	0
4	28471912	28723073	251161	94.987	316.835	538.362	316.96	0	0
4	28723403	29320976	597573	316.675	316.835	316.675	316.96	0	0
4	29331415	29738013	406598	94.987	316.835	538.362	316.96	0	0
4	29762925	31935086	2172161	316.675	316.835	316.675	316.96	0	0
4	31935360	32592485	657125	316.675	316.835	427.518	316.96	0	0
4	32593722	33298341	704619	316.675	316.835	316.675	316.96	0	0
4	33299312	33797553	498241	316.675	316.835	427.518	316.96	0	0
4	33804560	34495125	690565	316.675	316.835	316.675	316.96	0	0
4	34496007	35031882	535875	94.987	316.835	538.362	316.96	0	0
4	35034561	35869426	834865	316.675	316.835	316.675	316.96	0	0
4	35870023	36018087	148064	94.987	316.835	538.362	316.96	0	0
4	36019997	36755075	735078	316.675	316.835	316.675	316.96	0	0
4	36757024	36988200	231176	316.675	316.835	316.675	316.96	0	0
4	36988979	37548109	559130	316.675	316.835	316.675	316.96	0	0
4	37554436	37784625	230189	94.987	316.835	538.362	316.96	0	0
4	37785320	39106868	1321548	316.675	316.835	316.675	316.96	0	0
4	39107938	39501467	393529	316.675	316.835	427.518	316.96	0	0
4	39502649	39672457	169808	316.675	316.835	316.675	316.96	0	0
4	39672782	39798807	126025	94.987	316.835	538.362	316.96	0	0
4	39800048	40749247	949199	316.675	316.835	316.675	316.96	0	0
4	40752137	40911965	159828	94.987	316.835	538.362	316.96	0	0
4	40913299	41936469	1023170	316.675	316.835	316.675	316.96	0	0
4	41954396	42098048	143652	94.987	316.835	538.362	316.96	0	0
4	42109151	42394590	285439	316.675	316.835	316.675	316.96	0	0
4	42396886	42568917	172031	94.987	316.835	538.362	316.96	0	0
4	42572106	42766840	194734	316.675	316.835	316.675	316.96	0	0
4	42768495	43962881	1194386	94.987	316.835	538.362	316.96	0	0
4	43963693	44579194	615501	316.675	316.835	316.675	316.96	0	0
4	44579625	46320928	1741303	316.675	316.835	316.675	316.96	0	0
4	46322613	47065905	743292	316.675	316.835	316.675	316.96	0	0
4	47066563	47223911	157348	94.987	316.835	538.362	316.96	0	0
4	47224187	47423490	199303	316.675	316.835	316.675	316.96	0	0
4	47433341	48038774	605433	316.675	316.835	316.675	316.96	0	0
4	48040312	48966290	925978	316.675	316.835	316.675	316.96	0	0
4	48968204	52258660	3290456	94.987	316.835	538.362	316.96	0	0
4	52260830	53010350	749520	316.675	316.835	316.675	316.96	0	0
4	53012918	53544264	531346	316.675	316.835	427.518	316.96	0	0
4	53545367	54292771	747404	316.675	316.835	316.675	316.96	0	0
4	54293132	55225553	932421	316.675	316.835	427.518	316.96	0	0
4	55225917	59290843	4064926	316.675	316.835	316.675	316.96	0	0
4	59302028	59457224	155196	94.987	316.835	538.362	316.96	0	0
4	59459292	60513728	1054436	316.675	316.835	316.675	316.96	0	0
4	60528407	60720829	192422	94.987	316.835	538.362	316.96	0	0
4	60722322	61359887	637565	316.675	316.835	316.675	316.96	0	0
4	61364015	62130852	766837	316.675	316.835	316.675	316.96	0	0
4	62131936	62982257	850321	316.675	316.835	316.675	316.96	0	0
4	62983182	63256283	273101	94.987	316.835	538.362	316.96	0	0
4	63256631	64274642	1018011	316.675	316.835	316.675	316.96	0	0
4	64275536	64639456	363920	316.675	316.835	427.518	316.96	0	0
4	64640162	67961860	3321698	316.675	316.835	316.675	316.96	0	0
4	67962781	68660336	697555	316.675	316.835	427.518	316.96	0	0
4	68660719	70063874	1403155	316.675	316.835	316.675	316.96	0	0
4	70067034	71451105	1384071	94.987	316.835	538.362	316.96	0	0
4	71458407	71950372	491965	316.675	316.835	316.675	316.96	0	0
4	71955300	73093670	1138370	94.987	316.835	538.362	316.96	0	0
4	73095207	73607159	511952	316.675	316.835	316.675	316.96	0	0
4	73608144	74208414	600270	316.675	316.835	316.675	316.96	0	0
4	74209136	75566358	1357222	316.675	316.835	316.675	316.96	0	0
4	75567404	75880948	313544	316.675	316.835	427.518	316.96	0	0
4	75881487	76196156	314669	316.675	316.835	316.675	316.96	0	0
4	76200193	76547441	347248	316.675	316.835	427.518	316.96	0	0
4	76548753	77654629	1105876	316.675	316.835	316.675	316.96	0	0
4	77656276	78314558	658282	316.675	316.835	427.518	316.96	0	0
4	78315058	78481992	166934	316.675	316.835	316.675	316.96	0	0
4	78482798	79785105	1302307	316.675	316.835	316.675	316.96	0	0
4	79786350	80293408	507058	316.675	316.835	316.675	316.96	0	0
4	80299982	81073824	773842	94.987	316.835	538.362	316.96	0	0
4	81075771	82751698	1675927	316.675	316.835	316.675	316.96	0	0
4	82752632	83549729	797097	316.675	316.835	427.518	316.96	0	0
4	83551665	84229404	677739	316.675	316.835	316.675	316.96	0	0
4	84230111	84527340	297229	94.987	316.835	538.362	316.96	0	0
4	84528034	85423128	895094	316.675	316.835	316.675	316.96	0	0
4	85423457	85894685	471228	316.675	316.835	316.675	316.96	0	0
4	85895141	86470162	575021	316.675	316.835	316.675	316.96	0	0
4	86472384	87141459	669075	94.987	316.835	538.362	316.96	0	0
4	87147447	91032954	3885507	316.675	316.835	316.675	316.96	0	0
4	91034680	91187303	152623	94.987	316.835	538.362	316.96	0	0
4	91187991	95540690	4352699	316.675	316.835	316.675	316.96	0	0
4	95541483	96061734	520251	316.675	316.835	427.518	316.96	0	0
4	96063641	100183954	4120313	316.675	316.835	316.675	316.96	0	0
4	100184954	100832129	647175	94.987	316.835	649.206	316.96	0	0
4	100835367	101210521	375154	316.675	316.835	316.675	316.96	0	0
4	101211119	101601453	390334	94.987	316.835	538.362	316.96	0	0
4	101602384	102751212	1148828	316.675	316.835	316.675	316.96	0	0
4	102753951	103329027	575076	316.675	316.835	316.675	316.96	0	0
4	103329255	103501329	172074	316.675	316.835	316.675	316.96	0	0
4	103503777	104133831	630054	316.675	316.835	316.675	316.96	0	0
4	104134095	107252139	3118044	316.675	316.835	316.675	316.96	0	0
4	107253234	108447477	1194243	316.675	316.835	427.518	316.96	0	0
4	108447979	110404154	1956175	316.675	316.835	316.675	316.96	0	0
4	110407980	111379311	971331	316.675	316.835	427.518	316.96	0	0
4	111379733	111630261	250528	316.675	316.835	316.675	316.96	0	0
4	111633760	111844976	211216	94.987	316.835	538.362	316.96	0	0
4	111846397	116045898	4199501	316.675	316.835	316.675	316.96	0	0
4	116046713	116350830	304117	316.675	316.835	427.518	316.96	0	0
4	116351990	117650867	1298877	316.675	316.835	316.675	316.96	0	0
4	117652915	118328107	675192	94.987	316.835	538.362	316.96	0	0
4	118328680	119993151	1664471	316.675	316.835	316.675	316.96	0	0
4	119996191	120134297	138106	94.987	316.835	538.362	316.96	0	0
4	120135356	124445095	4309739	316.675	316.835	316.675	316.96	0	0
4	124447799	125576664	1128865	94.987	316.835	649.206	316.96	0	0
4	125577310	129666076	4088766	316.675	316.835	316.675	316.96	0	0
4	129667134	130030277	363143	316.675	316.835	427.518	316.96	0	0
4	130031153	130710808	679655	316.675	316.835	316.675	316.96	0	0
4	130718378	130943375	224997	94.987	316.835	538.362	316.96	0	0
4	130944680	134877735	3933055	316.675	316.835	316.675	316.96	0	0
4	134878416	135135684	257268	316.675	316.835	427.518	316.96	0	0
4	135178175	135790125	611950	316.675	316.835	316.675	316.96	0	0
4	135790657	136043534	252877	94.987	316.835	538.362	316.96	0	0
4	136045680	137488981	1443301	316.675	316.835	316.675	316.96	0	0
4	137490466	138189953	699487	316.675	316.835	316.675	316.96	0	0
4	138191100	140647658	2456558	316.675	316.835	316.675	316.96	0	0
4	140649165	141654870	1005705	316.675	316.835	316.675	316.96	0	0
4	141658663	141889105	230442	316.675	316.835	316.675	316.96	0	0
4	141890793	142109441	218648	316.675	316.835	427.518	316.96	0	0
4	142110371	142526323	415952	316.675	316.835	316.675	316.96	0	0
4	142526815	144393636	1866821	316.675	316.835	316.675	316.96	0	0
4	144394135	144497651	103516	316.675	316.835	316.675	316.96	0	0
4	144498358	145256765	758407	94.987	316.835	538.362	316.96	0	0
4	145258145	146086422	828277	316.675	316.835	316.675	316.96	0	0
4	146090850	146213230	122380	94.987	316.835	538.362	316.96	0	0
4	146213760	147180820	967060	316.675	316.835	316.675	316.96	0	0
4	147197116	147471889	274773	94.987	316.835	538.362	316.96	0	0
4	147473470	147603701	130231	316.675	316.835	316.675	316.96	0	0
4	147612731	148008610	395879	316.675	316.835	427.518	316.96	0	0
4	148009964	153605509	5595545	316.675	316.835	316.675	316.96	0	0
4	153607331	153698103	90772	94.987	316.835	760.05	316.96	0	0
4	153700886	153838674	137788	94.987	316.835	538.362	316.96	0	0
4	153840971	154062553	221582	316.675	316.835	316.675	316.96	0	0
4	154063240	154442405	379165	316.675	316.835	316.675	316.96	0	0
4	154442970	155209796	766826	316.675	316.835	316.675	316.96	0	0
4	155210257	155595578	385321	94.987	316.835	538.362	316.96	0	0
4	155597972	157949582	2351610	316.675	316.835	316.675	316.96	0	0
4	157950248	158268693	318445	94.987	316.835	538.362	316.96	0	0
4	158269138	158663625	394487	316.675	316.835	316.675	316.96	0	0
4	158664140	159021078	356938	316.675	316.835	427.518	316.96	0	0
4	159025081	159361939	336858	316.675	316.835	316.675	316.96	0	0
4	159363001	159907733	544732	316.675	316.835	427.518	316.96	0	0
4	159908755	160982953	1074198	316.675	316.835	316.675	316.96	0	0
4	160990488	161170009	179521	94.987	316.835	538.362	316.96	0	0
4	161170487	161723675	553188	316.675	316.835	316.675	316.96	0	0
4	161725063	162252231	527168	94.987	316.835	538.362	316.96	0	0
4	162253545	163365594	1112049	316.675	316.835	316.675	316.96	0	0
4	163366757	163989437	622680	316.675	316.835	316.675	316.96	0	0
4	163990348	164646218	655870	316.675	316.835	316.675	316.96	0	0
4	164646772	166176531	1529759	316.675	316.835	316.675	316.96	0	0
4	166177311	166352072	174761	94.987	316.835	538.362	316.96	0	0
4	166358280	167615842	1257562	316.675	316.835	316.675	316.96	0	0
4	167616094	168153058	536964	94.987	316.835	538.362	316.96	0	0
4	168159274	170885095	2725821	316.675	316.835	316.675	316.96	0	0
4	170887105	171866793	979688	94.987	316.835	538.362	316.96	0	0
4	171868275	172207270	338995	316.675	316.835	316.675	316.96	0	0
4	172208179	172561809	353630	316.675	316.835	427.518	316.96	0	0
4	172563018	172968165	405147	316.675	316.835	316.675	316.96	0	0
4	172969893	173433627	463734	316.675	316.835	427.518	316.96	0	0
4	173434343	173938937	504594	316.675	316.835	316.675	316.96	0	0
4	173939664	174136574	196910	94.987	316.835	538.362	316.96	0	0
4	174136897	175270796	1133899	316.675	316.835	316.675	316.96	0	0
4	175271583	176007893	736310	94.987	316.835	538.362	316.96	0	0
4	176009153	178707780	2698627	316.675	316.835	316.675	316.96	0	0
4	178708067	179049436	341369	94.987	316.835	538.362	316.96	0	0
4	179049997	181392459	2342462	316.675	316.835	316.675	316.96	0	0
4	181392850	181548482	155632	94.987	316.835	538.362	316.96	0	0
4	181549057	186643309	5094252	316.675	316.835	316.675	316.96	0	0
4	186644460	187367957	723497	316.675	316.835	427.518	316.96	0	0
4	187369827	187797929	428102	316.675	316.835	316.675	316.96	0	0
4	187798587	189197753	1399166	316.675	316.835	427.518	316.96	0	0
4	189198643	190020733	822090	316.675	316.835	316.675	316.96	0	0
5	12225	168810	156585	316.675	316.505	316.675	317.062	0	0
5	169246	385899	216653	316.675	316.505	427.518	317.062	0	0
5	390161	3841065	3450904	316.675	316.505	316.675	317.062	0	0
5	3842907	5826159	1983252	316.675	316.505	427.518	317.062	0	0
5	5828593	6632182	803589	316.675	316.505	316.675	317.062	0	0
5	6632829	6813446	180617	316.675	316.505	316.675	317.062	0	0
5	6813763	8837278	2023515	316.675	316.505	316.675	317.062	0	0
5	8838367	9083964	245597	94.987	316.505	538.362	317.062	0	0
5	9084589	9223354	138765	316.675	316.505	316.675	317.062	0	0
5	9228218	9618361	390143	94.987	316.505	538.362	317.062	0	0
5	9619824	10234746	614922	316.675	316.505	316.675	317.062	0	0
5	10236744	10465304	228560	94.987	316.505	538.362	317.062	0	0
5	10466927	12032268	1565341	316.675	316.505	316.675	317.062	0	0
5	12033998	12634778	600780	94.987	316.505	538.362	317.062	0	0
5	12635709	16092989	3457280	316.675	316.505	316.675	317.062	0	0
5	16104666	16304194	199528	94.987	316.505	538.362	317.062	0	0
5	16329861	18847543	2517682	316.675	316.505	316.675	317.062	0	0
5	18850556	19132149	281593	316.675	316.505	427.518	317.062	0	0
5	19132423	21011530	1879107	316.675	316.505	316.675	317.062	0	0
5	21012275	22053842	1041567	316.675	316.505	427.518	317.062	0	0
5	22060008	23573816	1513808	316.675	316.505	316.675	317.062	0	0
5	23574831	24011375	436544	94.987	316.505	538.362	317.062	0	0
5	24013458	24571224	557766	316.675	316.505	316.675	317.062	0	0
5	24572579	25610039	1037460	316.675	316.505	316.675	317.062	0	0
5	25611069	26360893	749824	316.675	316.505	316.675	317.062	0	0
5	26364183	26712604	348421	94.987	316.505	538.362	317.062	0	0
5	26723202	27251079	527877	316.675	316.505	316.675	317.062	0	0
5	27252359	27473122	220763	94.987	316.505	538.362	317.062	0	0
5	27474281	28655820	1181539	316.675	316.505	316.675	317.062	0	0
5	28662657	29212408	549751	316.675	316.505	427.518	317.062	0	0
5	29212710	30986096	1773386	316.675	316.505	316.675	317.062	0	0
5	30997047	32648119	1651072	94.987	316.505	538.362	317.062	0	0
5	32648787	39505787	6857000	316.675	316.505	316.675	317.062	0	0
5	39511123	40286308	775185	316.675	316.505	316.675	317.062	0	0
5	40286801	41465962	1179161	94.987	316.505	760.05	317.062	0	0
5	41468989	42647312	1178323	316.675	316.505	316.675	317.062	0	0
5	42650368	43276367	625999	316.675	316.505	316.675	317.062	0	0
5	43279470	43614866	335396	316.675	316.505	427.518	317.062	0	0
5	43654874	44822100	1167226	316.675	316.505	316.675	317.062	0	0
5	44832124	50551154	5719030	94.987	316.505	538.362	317.062	0	0
5	50552464	50582538	30074	316.675	316.505	316.675	317.062	0	0
5	50583922	51022216	438294	316.675	316.505	427.518	317.062	0	0
5	51022716	51905504	882788	316.675	316.505	316.675	317.062	0	0
5	51907395	52083842	176447	94.987	316.505	538.362	317.062	0	0
5	52103978	55238560	3134582	316.675	316.505	316.675	317.062	0	0
5	55238924	55866995	628071	316.675	316.505	427.518	317.062	0	0
5	55869258	58754703	2885445	316.675	316.505	316.675	317.062	0	0
5	58756110	59122674	366564	316.675	316.505	427.518	317.062	0	0
5	59128613	63283911	4155298	316.675	316.505	316.675	317.062	0	0
5	63290474	63746830	456356	94.987	316.505	538.362	317.062	0	0
5	63747785	64440118	692333	316.675	316.505	316.675	317.062	0	0
5	64440558	64771251	330693	94.987	316.505	538.362	317.062	0	0
5	64771925	65858607	1086682	94.987	316.505	760.05	317.062	0	0
5	65860389	66233684	373295	94.987	316.505	538.362	317.062	0	0
5	66234813	71417735	5182922	316.675	316.505	316.675	317.062	0	0
5	71418083	73799041	2380958	316.675	316.505	316.675	317.062	0	0
5	73799810	75949089	2149279	316.675	316.505	316.675	317.062	0	0
5	75950401	76486647	536246	316.675	316.505	427.518	317.062	0	0
5	76487055	78304133	1817078	316.675	316.505	316.675	317.062	0	0
5	78304523	78765317	460794	316.675	316.505	316.675	317.062	0	0
5	78766587	80121269	1354682	316.675	316.505	316.675	317.062	0	0
5	80121850	80883065	761215	316.675	316.505	427.518	317.062	0	0
5	80885328	81935245	1049917	316.675	316.505	316.675	317.062	0	0
5	81935639	82418644	483005	94.987	316.505	538.362	317.062	0	0
5	82419058	82813096	394038	316.675	316.505	316.675	317.062	0	0
5	82827771	82969166	141395	94.987	316.505	538.362	317.062	0	0
5	82970231	83293613	323382	316.675	316.505	316.675	317.062	0	0
5	83296337	84695094	1398757	316.675	316.505	316.675	317.062	0	0
5	84695699	85884253	1188554	316.675	316.505	316.675	317.062	0	0
5	85885283	86149630	264347	316.675	316.505	427.518	317.062	0	0
5	86151094	87168687	1017593	316.675	316.505	316.675	317.062	0	0
5	87170525	88872580	1702055	316.675	316.505	316.675	317.062	0	0
5	88885292	89594797	709505	316.675	316.505	316.675	317.062	0	0
5	89595356	91522155	1926799	316.675	316.505	427.518	317.062	0	0
5	91523513	91859401	335888	316.675	316.505	316.675	317.062	0	0
5	91859716	92205384	345668	316.675	316.505	427.518	317.062	0	0
5	92206286	95254001	3047715	316.675	316.505	316.675	317.062	0	0
5	95257495	95377197	119702	316.675	316.505	427.518	317.062	0	0
5	95379566	96880469	1500903	316.675	316.505	316.675	317.062	0	0
5	96881080	97525255	644175	316.675	316.505	427.518	317.062	0	0
5	97526098	98470739	944641	316.675	316.505	316.675	317.062	0	0
5	98471669	99036274	564605	94.987	316.505	538.362	317.062	0	0
5	99067124	102288689	3221565	316.675	316.505	316.675	317.062	0	0
5	102289450	103375958	1086508	316.675	316.505	316.675	317.062	0	0
5	103443554	107619425	4175871	316.675	316.505	316.675	317.062	0	0
5	107619750	107802422	182672	94.987	316.505	538.362	317.062	0	0
5	107803379	107928639	125260	316.675	316.505	316.675	317.062	0	0
5	107929350	108479624	550274	94.987	316.505	538.362	317.062	0	0
5	108482410	110093268	1610858	316.675	316.505	316.675	317.062	0	0
5	110094802	110261388	166586	316.675	316.505	427.518	317.062	0	0
5	110263428	111568957	1305529	316.675	316.505	316.675	317.062	0	0
5	111585535	111705386	119851	316.675	316.505	427.518	317.062	0	0
5	111706021	113197173	1491152	316.675	316.505	316.675	317.062	0	0
5	113202273	113761426	559153	94.987	316.505	538.362	317.062	0	0
5	113763112	114138482	375370	316.675	316.505	316.675	317.062	0	0
5	114140580	114462319	321739	316.675	316.505	316.675	317.062	0	0
5	114464367	115650904	1186537	316.675	316.505	316.675	317.062	0	0
5	115651690	115745595	93905	94.987	316.505	538.362	317.062	0	0
5	115746698	117692162	1945464	316.675	316.505	316.675	317.062	0	0
5	117704390	120751758	3047368	316.675	316.505	316.675	317.062	0	0
5	120752392	121344174	591782	316.675	316.505	316.675	317.062	0	0
5	121344845	121596767	251922	94.987	316.505	538.362	317.062	0	0
5	121597566	123950492	2352926	316.675	316.505	316.675	317.062	0	0
5	123954990	124219089	264099	316.675	316.505	427.518	317.062	0	0
5	124219578	124802402	582824	316.675	316.505	316.675	317.062	0	0
5	124806393	124981962	175569	94.987	316.505	538.362	317.062	0	0
5	124982886	128797604	3814718	316.675	316.505	316.675	317.062	0	0
5	128797604	128922843	125239	316.675	257.367	316.675	314.125	0	0
5	128922843	129765873	843030	316.675	316.661	316.675	316.712	0	0
5	129766857	130306334	539477	94.987	316.661	538.362	316.712	0	0
5	130344649	130910174	565525	316.675	316.661	316.675	316.712	0	0
5	130910707	131050841	140134	94.987	316.661	538.362	316.712	0	0
5	131072062	134041471	2969409	316.675	316.661	316.675	316.712	0	0
5	134041770	134475804	434034	316.675	316.661	427.518	316.712	0	0
5	134476348	135627840	1151492	316.675	316.661	316.675	316.712	0	0
5	135631591	135846434	214843	94.987	316.661	538.362	316.712	0	0
5	135849116	137420665	1571549	316.675	316.661	316.675	316.712	0	0
5	137421859	138414839	992980	316.675	316.661	427.518	316.712	0	0
5	138417099	139148416	731317	316.675	316.661	316.675	316.712	0	0
5	139149074	139886979	737905	316.675	316.661	427.518	316.712	0	0
5	139897163	140346376	449213	316.675	316.661	316.675	316.712	0	0
5	140347675	141265565	917890	94.987	316.661	538.362	316.712	0	0
5	141281112	146425639	5144527	316.675	316.661	316.675	316.712	0	0
5	146427692	146788472	360780	94.987	316.661	538.362	316.712	0	0
5	146789948	148141137	1351189	316.675	316.661	316.675	316.712	0	0
5	148142991	150051352	1908361	94.987	316.661	649.206	316.712	0	0
5	150052476	152494431	2441955	316.675	316.661	316.675	316.712	0	0
5	152494851	152983557	488706	94.987	316.661	538.362	316.712	0	0
5	152984453	153546845	562392	316.675	316.661	316.675	316.712	0	0
5	153547158	154726182	1179024	316.675	316.661	316.675	316.712	0	0
5	154727141	156683219	1956078	316.675	316.661	316.675	316.712	0	0
5	156683219	156816711	133492	316.675	237.581	316.675	317.06	0	0
5	156816711	160965318	4148607	316.675	317.022	316.675	317.009	0	0
5	160966430	161483653	517223	94.987	317.022	538.362	317.009	0	0
5	161484962	161807799	322837	316.675	317.022	316.675	317.009	0	0
5	161852931	162441007	588076	316.675	317.022	316.675	317.009	0	0
5	162445053	164118846	1673793	316.675	317.022	316.675	317.009	0	0
5	164119375	164270062	150687	94.987	317.022	538.362	317.009	0	0
5	164287069	166983835	2696766	316.675	317.022	316.675	317.009	0	0
5	166987571	167377333	389762	316.675	317.022	427.518	317.009	0	0
5	167378986	168363278	984292	316.675	317.022	316.675	317.009	0	0
5	168363746	169698059	1334313	316.675	317.022	316.675	317.009	0	0
5	169701380	173461608	3760228	316.675	317.022	316.675	317.009	0	0
5	173464155	173664010	199855	94.987	317.022	538.362	317.009	0	0
5	173667148	176127715	2460567	316.675	317.022	316.675	317.009	0	0
5	176135451	178086392	1950941	316.675	317.022	427.518	317.009	0	0
5	178087143	181284552	3197409	316.675	317.022	316.675	317.009	0	0
6	148039	582037	433998	94.987	94.921	316.675	316.877	0	0
6	584483	796484	212001	94.987	94.921	316.675	316.877	0	0
6	797127	4742031	3944904	94.987	94.921	316.675	316.877	0	0
6	4743578	5086844	343266	94.987	94.921	316.675	316.877	0	0
6	5087853	5562043	474190	94.987	94.921	316.675	316.877	0	0
6	5562313	5789771	227458	94.987	94.921	316.675	316.877	0	0
6	5795464	5974273	178809	94.987	94.921	316.675	316.877	0	0
6	5977600	6132246	154646	94.987	94.921	316.675	316.877	0	0
6	6132489	7987650	1855161	94.987	94.921	316.675	316.877	0	0
6	7987956	9619815	1631859	94.987	94.921	316.675	316.877	0	0
6	9627484	10780927	1153443	94.987	94.921	316.675	316.877	0	0
6	10802352	10956456	154104	94.987	94.921	316.675	316.877	0	0
6	10957777	12516353	1558576	94.987	94.921	316.675	316.877	0	0
6	12517099	12695739	178640	94.987	94.921	316.675	316.877	0	0
6	12701790	13380901	679111	94.987	94.921	316.675	316.877	0	0
6	13387077	13572906	185829	94.987	94.921	427.518	316.877	0	0
6	13573631	14175173	601542	94.987	94.921	316.675	316.877	0	0
6	14195870	14945978	750108	94.987	94.921	316.675	316.877	0	0
6	14946350	22150129	7203779	94.987	94.921	316.675	316.877	0	0
6	22150610	25166340	3015730	94.987	94.921	316.675	316.877	0	0
6	25167309	30363439	5196130	94.987	94.921	316.675	316.877	0	0
6	30364369	30599030	234661	94.987	94.921	316.675	316.877	0	0
6	30603694	33750061	3146367	94.987	94.921	316.675	316.877	0	0
6	33750475	35016123	1265648	94.987	94.921	316.675	316.877	0	0
6	35018208	38940268	3922060	94.987	94.921	316.675	316.877	0	0
6	38940535	40837968	1897433	94.987	94.921	316.675	316.877	0	0
6	40853718	41331592	477874	94.987	94.921	316.675	316.877	0	0
6	41332161	42487099	1154938	94.987	94.921	316.675	316.877	0	0
6	42488843	42736381	247538	94.987	94.921	316.675	316.877	0	0
6	42738025	43249283	511258	94.987	94.921	316.675	316.877	0	0
6	43284291	44624969	1340678	94.987	94.921	316.675	316.877	0	0
6	44627706	46190316	1562610	94.987	94.921	316.675	316.877	0	0
6	46231559	46542216	310657	94.987	94.921	316.675	316.877	0	0
6	46542613	47772662	1230049	94.987	94.921	316.675	316.877	0	0
6	47772916	48053116	280200	94.987	94.921	316.675	316.877	0	0
6	48102267	49575901	1473634	94.987	94.921	316.675	316.877	0	0
6	49576565	50554213	977648	94.987	94.921	316.675	316.877	0	0
6	50554515	51711612	1157097	94.987	94.921	316.675	316.877	0	0
6	51714109	51840826	126717	94.987	94.921	316.675	316.877	0	0
6	51844606	51961483	116877	94.987	94.921	316.675	316.877	0	0
6	51961984	52342476	380492	94.987	94.921	316.675	316.877	0	0
6	52343267	53991330	1648063	94.987	94.921	316.675	316.877	0	0
6	53991670	54333062	341392	94.987	94.921	316.675	316.877	0	0
6	54334982	54859376	524394	94.987	94.921	316.675	316.877	0	0
6	54861745	55184172	322427	94.987	94.921	316.675	316.877	0	0
6	55185094	55601574	416480	94.987	94.921	316.675	316.877	0	0
6	55604920	56248502	643582	94.987	94.921	316.675	316.877	0	0
6	56248783	57525169	1276386	94.987	94.921	316.675	316.877	0	0
6	57790449	60925641	3135192	94.987	94.921	316.675	316.877	0	0
6	60930589	61921964	991375	94.987	94.921	316.675	316.877	0	0
6	61923858	61982504	58646	94.987	94.921	316.675	316.877	0	0
6	61986511	62599683	613172	94.987	94.921	316.675	316.877	0	0
6	62601359	63183098	581739	94.987	316.567	538.362	316.636	0	0
6	63184454	64545322	1360868	316.675	316.567	316.675	316.636	0	0
6	64554058	65048743	494685	316.675	316.567	316.675	316.636	0	0
6	65056936	66438766	1381830	316.675	316.567	316.675	316.636	0	0
6	66438926	66524794	85868	94.987	316.567	538.362	316.636	0	0
6	66530960	67885392	1354432	316.675	316.567	316.675	316.636	0	0
6	67886468	67995859	109391	94.987	316.567	538.362	316.636	0	0
6	68004470	68174412	169942	316.675	316.567	316.675	316.636	0	0
6	68177940	68812086	634146	94.987	316.567	538.362	316.636	0	0
6	68826126	69021957	195831	316.675	316.567	316.675	316.636	0	0
6	69023210	69448647	425437	316.675	316.567	316.675	316.636	0	0
6	69449307	69808137	358830	316.675	316.567	316.675	316.636	0	0
6	69816167	71842069	2025902	316.675	316.567	316.675	316.636	0	0
6	71842383	73044308	1201925	316.675	316.567	316.675	316.636	0	0
6	73045727	74263700	1217973	94.987	316.567	649.206	316.636	0	0
6	74264106	74966536	702430	316.675	316.567	316.675	316.636	0	0
6	74972850	75755286	782436	94.987	316.567	538.362	316.636	0	0
6	75759398	77262995	1503597	316.675	316.567	316.675	316.636	0	0
6	77263613	77404600	140987	316.675	316.567	427.518	316.636	0	0
6	77405314	79444357	2039043	316.675	316.567	316.675	316.636	0	0
6	79447005	79621947	174942	94.987	316.567	538.362	316.636	0	0
6	79622388	80693365	1070977	316.675	316.567	316.675	316.636	0	0
6	80693763	81348172	654409	316.675	316.567	316.675	316.636	0	0
6	81350035	82656864	1306829	316.675	316.567	316.675	316.636	0	0
6	82659180	83119005	459825	316.675	316.567	316.675	316.636	0	0
6	83126015	84134218	1008203	316.675	316.567	316.675	316.636	0	0
6	84145742	84642711	496969	94.987	316.567	649.206	316.636	0	0
6	84643097	85164891	521794	316.675	316.567	316.675	316.636	0	0
6	85174252	85334427	160175	94.987	316.567	538.362	316.636	0	0
6	85334952	86623201	1288249	316.675	316.567	316.675	316.636	0	0
6	86623756	86773976	150220	94.987	316.567	538.362	316.636	0	0
6	86777122	87104405	327283	316.675	316.567	316.675	316.636	0	0
6	87121037	87393431	272394	94.987	316.567	538.362	316.636	0	0
6	87394256	91133111	3738855	316.675	316.567	316.675	316.636	0	0
6	91133983	91302307	168324	94.987	316.567	538.362	316.636	0	0
6	91302634	91579677	277043	316.675	316.567	316.675	316.636	0	0
6	91580014	92131557	551543	316.675	316.567	427.518	316.636	0	0
6	92134681	94450803	2316122	316.675	316.567	316.675	316.636	0	0
6	94454804	94625322	170518	94.987	316.567	538.362	316.636	0	0
6	94630834	95695112	1064278	316.675	316.567	316.675	316.636	0	0
6	95696809	96646216	949407	94.987	316.567	538.362	316.636	0	0
6	96646687	97203049	556362	316.675	316.567	316.675	316.636	0	0
6	97205120	100002259	2797139	316.675	316.567	316.675	316.636	0	0
6	100003418	101748215	1744797	316.675	316.567	316.675	316.636	0	0
6	101775550	102162733	387183	94.987	316.567	538.362	316.636	0	0
6	102163355	103534990	1371635	316.675	316.567	316.675	316.636	0	0
6	103535585	103763600	228015	94.987	316.567	538.362	316.636	0	0
6	103766367	105625655	1859288	316.675	316.567	316.675	316.636	0	0
6	105632217	107992963	2360746	94.987	316.567	649.206	316.636	0	0
6	107993539	109236339	1242800	316.675	316.567	316.675	316.636	0	0
6	109237268	109978319	741051	316.675	316.567	427.518	316.636	0	0
6	109980458	110603732	623274	316.675	316.567	316.675	316.636	0	0
6	110639031	111558720	919689	316.675	316.567	427.518	316.636	0	0
6	111568251	112413539	845288	316.675	316.567	316.675	316.636	0	0
6	112416478	113459868	1043390	316.675	316.567	316.675	316.636	0	0
6	113461639	113896087	434448	316.675	316.567	316.675	316.636	0	0
6	113897267	114167626	270359	316.675	316.567	316.675	316.636	0	0
6	114168637	117945140	3776503	316.675	316.567	316.675	316.636	0	0
6	117945773	118236795	291022	94.987	316.567	538.362	316.636	0	0
6	118238495	120186946	1948451	316.675	316.567	316.675	316.636	0	0
6	120187201	120760386	573185	94.987	316.567	538.362	316.636	0	0
6	120761395	121104241	342846	316.675	316.567	316.675	316.636	0	0
6	121110965	121333682	222717	316.675	316.567	427.518	316.636	0	0
6	121354095	121585151	231056	316.675	316.567	316.675	316.636	0	0
6	121586079	122048982	462903	94.987	316.567	538.362	316.636	0	0
6	122065453	122844913	779460	316.675	316.567	316.675	316.636	0	0
6	122845468	123019212	173744	94.987	316.567	538.362	316.636	0	0
6	123026986	125363105	2336119	316.675	316.567	316.675	316.636	0	0
6	125376204	126078155	701951	316.675	316.567	316.675	316.636	0	0
6	126081272	127076414	995142	316.675	316.567	316.675	316.636	0	0
6	127077450	127380645	303195	94.987	316.567	538.362	316.636	0	0
6	127381810	129211913	1830103	316.675	316.567	316.675	316.636	0	0
6	129214652	129496204	281552	94.987	316.567	538.362	316.636	0	0
6	129511878	129731702	219824	316.675	316.567	316.675	316.636	0	0
6	129733017	129896640	163623	94.987	316.567	538.362	316.636	0	0
6	129896937	132515910	2618973	316.675	316.567	316.675	316.636	0	0
6	132516423	132714186	197763	94.987	316.567	538.362	316.636	0	0
6	132715374	135924121	3208747	316.675	316.567	316.675	316.636	0	0
6	135944911	137692414	1747503	94.987	316.567	538.362	316.636	0	0
6	137693296	139099411	1406115	316.675	316.567	316.675	316.636	0	0
6	139101022	139206353	105331	94.987	316.567	538.362	316.636	0	0
6	139214246	140956319	1742073	316.675	316.567	316.675	316.636	0	0
6	140957967	141467695	509728	94.987	316.567	538.362	316.636	0	0
6	141468310	145457645	3989335	316.675	316.567	316.675	316.636	0	0
6	145459978	145965484	505506	94.987	316.567	538.362	316.636	0	0
6	146001609	149526202	3524593	316.675	316.567	316.675	316.636	0	0
6	149553763	149859123	305360	94.987	316.567	538.362	316.636	0	0
6	149862467	151850763	1988296	316.675	316.567	316.675	316.636	0	0
6	151853097	151986571	133474	94.987	316.567	538.362	316.636	0	0
6	151988872	152580467	591595	316.675	316.567	316.675	316.636	0	0
6	152583629	152745163	161534	94.987	316.567	538.362	316.636	0	0
6	152745773	153034957	289184	316.675	316.567	316.675	316.636	0	0
6	153034957	153171062	136105	316.675	253.279	316.675	318.18	0	0
6	153171062	156127937	2956875	316.675	316.503	316.675	316.663	0	0
6	156128874	156935176	806302	316.675	316.503	316.675	316.663	0	0
6	156955328	159032781	2077453	316.675	316.503	316.675	316.663	0	0
6	159044945	159434751	389806	94.987	316.503	538.362	316.663	0	0
6	159435050	160704387	1269337	316.675	316.503	316.675	316.663	0	0
6	160706093	161201593	495500	316.675	316.503	316.675	316.663	0	0
6	161202145	163757769	2555624	316.675	316.503	316.675	316.663	0	0
6	163758199	163939625	181426	94.987	316.503	538.362	316.663	0	0
6	163940045	164507315	567270	316.675	316.503	316.675	316.663	0	0
6	164508764	164759430	250666	316.675	316.503	427.518	316.663	0	0
6	164759968	165954288	1194320	316.675	316.503	316.675	316.663	0	0
6	165954962	166263578	308616	94.987	316.503	538.362	316.663	0	0
6	166264115	166931916	667801	316.675	316.503	316.675	316.663	0	0
6	166933806	167125365	191559	94.987	316.503	538.362	316.663	0	0
6	167126254	167988248	861994	94.987	316.503	649.206	316.663	0	0
6	167989109	169157519	1168410	316.675	316.503	316.675	316.663	0	0
6	169159020	170611108	1452088	316.675	316.503	427.518	316.663	0	0
7	31439	922251	890812	94.987	94.739	316.675	316.955	0	0
7	923779	1179660	255881	94.987	94.739	316.675	316.955	0	0
7	1181464	1902469	721005	94.987	94.739	316.675	316.955	0	0
7	1905806	2696459	790653	94.987	94.739	316.675	316.955	0	0
7	2698446	2841916	143470	94.987	94.739	316.675	316.955	0	0
7	2842275	3157023	314748	94.987	94.739	316.675	316.955	0	0
7	3157831	4385461	1227630	94.987	94.739	316.675	316.955	0	0
7	4390675	7514102	3123427	94.987	94.739	316.675	316.955	0	0
7	7515414	7730243	214829	94.987	94.739	316.675	316.955	0	0
7	7742256	10278669	2536413	94.987	94.739	316.675	316.955	0	0
7	10278962	11331518	1052556	94.987	94.739	316.675	316.955	0	0
7	11334023	13990147	2656124	94.987	94.739	316.675	316.955	0	0
7	14018039	15439059	1421020	94.987	94.739	316.675	316.955	0	0
7	15439330	16339840	900510	94.987	94.739	316.675	316.955	0	0
7	16340249	17379895	1039646	94.987	94.739	316.675	316.955	0	0
7	17380483	20304503	2924020	94.987	94.739	316.675	316.955	0	0
7	20317244	20548564	231320	94.987	94.739	316.675	316.955	0	0
7	20551538	22693350	2141812	94.987	94.739	316.675	316.955	0	0
7	22695395	26868779	4173384	94.987	94.739	316.675	316.955	0	0
7	26869353	27274996	405643	94.987	94.739	316.675	316.955	0	0
7	27276298	33564923	6288625	94.987	94.739	316.675	316.955	0	0
7	33566001	34153150	587149	94.987	94.739	316.675	316.955	0	0
7	34153977	35625960	1471983	94.987	94.739	316.675	316.955	0	0
7	35626713	36311528	684815	94.987	94.739	316.675	316.955	0	0
7	36312865	37830825	1517960	205.831	94.739	316.675	316.955	0	0
7	37833167	38050315	217148	94.987	94.739	316.675	316.955	0	0
7	38054671	38846968	792297	94.987	94.739	316.675	316.955	0	0
7	38847429	38992659	145230	94.987	94.739	316.675	316.955	0	0
7	38997264	39809400	812136	94.987	94.739	316.675	316.955	0	0
7	39812093	40215523	403430	94.987	94.739	316.675	316.955	0	0
7	40221711	40905372	683661	94.987	94.739	316.675	316.955	0	0
7	40909218	41095328	186110	94.987	94.739	316.675	316.955	0	0
7	41099406	42638246	1538840	94.987	94.739	316.675	316.955	0	0
7	42644949	43063641	418692	94.987	94.739	316.675	316.955	0	0
7	43065102	43906290	841188	94.987	94.739	316.675	316.955	0	0
7	43906871	46273592	2366721	94.987	94.739	316.675	316.955	0	0
7	46275779	46562058	286279	94.987	94.739	316.675	316.955	0	0
7	46569442	46946126	376684	94.987	94.739	316.675	316.955	0	0
7	46947488	48325675	1378187	94.987	94.739	316.675	316.955	0	0
7	48326236	49788589	1462353	94.987	94.739	316.675	316.955	0	0
7	49789951	50476440	686489	94.987	94.739	316.675	316.955	0	0
7	50477493	50815662	338169	94.987	94.739	316.675	316.955	0	0
7	50816566	51743579	927013	94.987	94.739	316.675	316.955	0	0
7	51749701	51875226	125525	94.987	94.739	316.675	316.955	0	0
7	51877334	52235792	358458	94.987	94.739	316.675	316.955	0	0
7	52236292	52559507	323215	94.987	94.739	316.675	316.955	0	0
7	52560300	53607822	1047522	94.987	94.739	316.675	316.955	0	0
7	53608446	57269338	3660892	94.987	94.739	316.675	316.955	0	0
7	57269628	66457499	9187871	94.987	94.739	316.675	316.955	0	0
7	66457808	66475527	17719	94.987	94.739	427.518	316.955	0	0
7	66475527	67322817	847290	94.987	96.095	427.518	377.567	0	0
7	67323044	67629996	306952	94.987	96.095	316.675	377.567	0	0
7	67632187	67907949	275762	94.987	96.095	427.518	377.567	0	0
7	67908536	68579188	670652	94.987	96.095	316.675	377.567	0	0
7	68579845	68635820	55975	94.987	96.095	316.675	377.567	0	0
7	68635820	68767114	131294	94.987	95.043	316.675	316.962	0	0
7	68767834	70918732	2150898	94.987	95.043	316.675	316.962	0	0
7	70919653	71226925	307272	94.987	95.043	316.675	316.962	0	0
7	71227247	72177109	949862	94.987	95.043	316.675	316.962	0	0
7	72178161	72391414	213253	94.987	95.043	316.675	316.962	0	0
7	72399394	74031459	1632065	94.987	95.043	316.675	316.962	0	0
7	74040299	75589398	1549099	94.987	95.043	316.675	316.962	0	0
7	75591214	77475676	1884462	94.987	95.043	316.675	316.962	0	0
7	77476552	77896070	419518	94.987	95.043	316.675	316.962	0	0
7	77948452	85419218	7470766	94.987	95.043	316.675	316.962	0	0
7	85419719	85918940	499221	94.987	95.043	316.675	316.962	0	0
7	85942056	88432877	2490821	94.987	95.043	316.675	316.962	0	0
7	88433028	89425461	992433	94.987	95.043	316.675	316.962	0	0
7	89426535	90409930	983395	94.987	95.043	316.675	316.962	0	0
7	90414000	90570210	156210	94.987	95.043	316.675	316.962	0	0
7	90570695	91659597	1088902	94.987	95.043	316.675	316.962	0	0
7	91659913	91775379	115466	94.987	95.043	316.675	316.962	0	0
7	91785052	93711241	1926189	94.987	95.043	316.675	316.962	0	0
7	93716462	93921135	204673	94.987	95.043	316.675	316.962	0	0
7	93922020	95768230	1846210	94.987	95.043	316.675	316.962	0	0
7	95768623	96355156	586533	94.987	95.043	316.675	316.962	0	0
7	96355610	98808007	2452397	94.987	95.043	316.675	316.962	0	0
7	98810052	99817782	1007730	94.987	95.043	316.675	316.962	0	0
7	99832220	103051882	3219662	94.987	95.043	316.675	316.962	0	0
7	103053298	103939490	886192	94.987	95.043	316.675	316.962	0	0
7	103940824	105131410	1190586	94.987	95.043	316.675	316.962	0	0
7	105132216	105469091	336875	94.987	95.043	316.675	316.962	0	0
7	105476012	106983355	1507343	94.987	95.043	316.675	316.962	0	0
7	106986483	107684329	697846	94.987	95.043	316.675	316.962	0	0
7	107685771	109593565	1907794	94.987	95.043	316.675	316.962	0	0
7	109593842	109909079	315237	94.987	95.043	316.675	316.962	0	0
7	109912584	110910135	997551	94.987	95.043	316.675	316.962	0	0
7	110938133	111578895	640762	94.987	95.043	316.675	316.962	0	0
7	111611393	113680076	2068683	94.987	95.043	316.675	316.962	0	0
7	113700765	114650997	950232	94.987	95.043	316.675	316.962	0	0
7	114651380	114747464	96084	94.987	95.043	316.675	316.962	0	0
7	114748529	116021193	1272664	94.987	95.043	316.675	316.962	0	0
7	116026867	118511401	2484534	94.987	95.043	316.675	316.962	0	0
7	118511967	119974749	1462782	94.987	95.043	316.675	316.962	0	0
7	119978526	121393067	1414541	94.987	95.043	316.675	316.962	0	0
7	121397643	121617119	219476	94.987	95.043	316.675	316.962	0	0
7	121621464	125139654	3518190	94.987	95.043	316.675	316.962	0	0
7	125141067	125748008	606941	94.987	95.043	316.675	316.962	0	0
7	125749107	126021610	272503	94.987	95.043	316.675	316.962	0	0
7	126023599	126188914	165315	94.987	95.043	427.518	316.962	0	0
7	126190588	126738201	547613	94.987	95.043	316.675	316.962	0	0
7	126739436	126875747	136311	94.987	95.043	316.675	316.962	0	0
7	126876629	128226060	1349431	94.987	95.043	316.675	316.962	0	0
7	128229409	128736846	507437	94.987	95.043	316.675	316.962	0	0
7	128741293	130971427	2230134	94.987	95.043	316.675	316.962	0	0
7	130972348	131121510	149162	94.987	95.043	316.675	316.962	0	0
7	131122978	134119209	2996231	94.987	95.043	316.675	316.962	0	0
7	134125735	134574065	448330	94.987	95.043	316.675	316.962	0	0
7	134575210	136288015	1712805	94.987	95.043	316.675	316.962	0	0
7	136288698	137583062	1294364	94.987	95.043	316.675	316.962	0	0
7	137619645	139952014	2332369	94.987	95.043	316.675	316.962	0	0
7	139953020	141214859	1261839	94.987	95.043	316.675	316.962	0	0
7	141214941	142363206	1148265	94.987	95.043	316.675	316.962	0	0
7	142364396	142931616	567220	94.987	95.043	316.675	316.962	0	0
7	142942234	145472505	2530271	94.987	95.043	316.675	316.962	0	0
7	145473018	145719300	246282	94.987	95.043	316.675	316.962	0	0
7	145724379	146069384	345005	94.987	95.043	316.675	316.962	0	0
7	146072647	146245505	172858	94.987	95.043	316.675	316.962	0	0
7	146265648	147064215	798567	94.987	95.043	316.675	316.962	0	0
7	147065657	147207299	141642	94.987	95.043	316.675	316.962	0	0
7	147247482	147711717	464235	94.987	95.043	316.675	316.962	0	0
7	147711994	147987947	275953	94.987	95.043	316.675	316.962	0	0
7	147998313	148342665	344352	94.987	95.043	316.675	316.962	0	0
7	148343040	148486804	143764	94.987	95.043	316.675	316.962	0	0
7	148491072	149001817	510745	94.987	95.043	316.675	316.962	0	0
7	149008129	149422194	414065	94.987	95.043	316.675	316.962	0	0
7	149429863	153385741	3955878	94.987	95.043	316.675	316.962	0	0
7	153386730	153514882	128152	94.987	95.043	316.675	316.962	0	0
7	153515356	156343144	2827788	94.987	95.043	316.675	316.962	0	0
7	156345052	156576942	231890	94.987	95.043	316.675	316.962	0	0
7	156578522	158239057	1660535	94.987	95.043	316.675	316.962	0	0
7	158239333	158984183	744850	94.987	95.043	316.675	316.962	0	0
7	158985243	159188758	203515	94.987	95.043	316.675	316.962	0	0
7	159189597	159329969	140372	94.987	95.043	316.675	316.962	0	0
8	189793	770794	581001	316.675	316.23	427.518	538.833	0	0
8	771828	990177	218349	94.987	316.23	649.206	538.833	0	0
8	998771	9513049	8514278	316.675	316.23	427.518	538.833	0	0
8	9516006	10622138	1106132	94.987	316.23	760.05	538.833	0	0
8	10623288	11101029	477741	316.675	316.23	427.518	538.833	0	0
8	11101314	11396305	294991	94.987	316.23	760.05	538.833	0	0
8	11396856	11471031	74175	316.675	316.23	427.518	538.833	0	0
8	11471326	12597452	1126126	94.987	316.23	649.206	538.833	0	0
8	12612630	13885764	1273134	316.675	316.23	427.518	538.833	0	0
8	13886128	14031203	145075	316.675	316.23	538.362	538.833	0	0
8	14032063	14265426	233363	316.675	316.23	538.362	538.833	0	0
8	14265846	14571838	305992	94.987	316.23	760.05	538.833	0	0
8	14574293	15016085	441792	316.675	316.23	427.518	538.833	0	0
8	15016335	15425207	408872	94.987	316.23	760.05	538.833	0	0
8	15426312	16087187	660875	316.675	316.23	427.518	538.833	0	0
8	16089075	16775525	686450	94.987	316.23	649.206	538.833	0	0
8	16776545	17309024	532479	316.675	316.23	427.518	538.833	0	0
8	17310364	17598879	288515	316.675	316.23	538.362	538.833	0	0
8	17599528	24552589	6953061	316.675	316.23	427.518	538.833	0	0
8	24552768	24982682	429914	94.987	316.23	760.05	538.833	0	0
8	24983984	27594987	2611003	316.675	316.23	427.518	538.833	0	0
8	27595742	27978900	383158	316.675	316.23	538.362	538.833	0	0
8	27979750	28194205	214455	316.675	316.23	538.362	538.833	0	0
8	28195465	28353096	157631	94.987	316.23	760.05	538.833	0	0
8	28380600	30767221	2386621	205.831	316.23	649.206	538.833	0	0
8	30769064	31171920	402856	94.987	316.23	760.05	538.833	0	0
8	31172449	31408078	235629	205.831	316.23	538.362	538.833	0	0
8	31408398	31640951	232553	94.987	316.23	760.05	538.833	0	0
8	31642748	33929004	2286256	316.675	316.23	427.518	538.833	0	0
8	33938442	34242004	303562	94.987	316.23	760.05	538.833	0	0
8	34244473	34467063	222590	205.831	316.23	538.362	538.833	0	0
8	34468184	36142073	1673889	316.675	316.23	427.518	538.833	0	0
8	36143140	42493357	6350217	316.675	316.23	427.518	538.833	0	0
8	42493810	47200000	4706190	94.987	316.23	649.206	538.833	0	0
8	47200000	47436697	236697	94.987	395.064	649.206	538.42	0	0
8	47439365	48680907	1241542	316.675	395.064	538.362	538.42	0	0
8	48682143	49153491	471348	94.987	395.064	760.05	538.42	0	0
8	49154491	50660616	1506125	316.675	395.064	538.362	538.42	0	0
8	50661036	52841242	2180206	94.987	395.064	760.05	538.42	0	0
8	52842363	55913457	3071094	205.831	395.064	649.206	538.42	0	0
8	55916727	58475531	2558804	427.518	395.064	427.518	538.42	0	0
8	58475972	58884057	408085	205.831	395.064	649.206	538.42	0	0
8	58885727	59562252	676525	94.987	395.064	760.05	538.42	0	0
8	59563837	62099570	2535733	316.675	395.064	538.362	538.42	0	0
8	62102146	62368320	266174	94.987	395.064	760.05	538.42	0	0
8	62369358	67784050	5414692	316.675	395.064	538.362	538.42	0	0
8	67786185	68031835	245650	94.987	395.064	760.05	538.42	0	0
8	68036883	68239276	202393	316.675	395.064	538.362	538.42	0	0
8	68257525	68497649	240124	94.987	395.064	760.05	538.42	0	0
8	68525759	72673099	4147340	316.675	395.064	538.362	538.42	0	0
8	72674166	72872701	198535	94.987	395.064	760.05	538.42	0	0
8	72874073	73429049	554976	316.675	395.064	538.362	538.42	0	0
8	73429939	73864567	434628	94.987	395.064	760.05	538.42	0	0
8	73865375	75660466	1795091	316.675	395.064	538.362	538.42	0	0
8	75660466	75789970	129504	316.675	391.118	538.362	604.859	0	0
8	75789970	76766581	976611	316.675	394.646	538.362	539.158	0	0
8	76768576	77268764	500188	94.987	394.646	760.05	539.158	0	0
8	77271435	78461027	1189592	427.518	394.646	427.518	539.158	0	0
8	78462321	78845897	383576	94.987	394.646	760.05	539.158	0	0
8	78847264	79874204	1026940	427.518	394.646	427.518	539.158	0	0
8	79874413	80481132	606719	94.987	394.646	760.05	539.158	0	0
8	80502302	80966419	464117	316.675	394.646	538.362	539.158	0	0
8	80969727	81321724	351997	94.987	394.646	760.05	539.158	0	0
8	81322155	82872923	1550768	316.675	394.646	538.362	539.158	0	0
8	82874030	83823784	949754	94.987	394.646	760.05	539.158	0	0
8	83824126	83887031	62905	316.675	394.646	538.362	539.158	0	0
8	83887330	84433526	546196	94.987	394.646	760.05	539.158	0	0
8	84434827	86244772	1809945	316.675	394.646	538.362	539.158	0	0
8	86250893	86550558	299665	94.987	394.646	760.05	539.158	0	0
8	86552269	86983739	431470	316.675	394.646	538.362	539.158	0	0
8	86984003	87478710	494707	94.987	394.646	760.05	539.158	0	0
8	87480048	88102496	622448	427.518	394.646	427.518	539.158	0	0
8	88107192	88744584	637392	94.987	394.646	760.05	539.158	0	0
8	88744893	90960871	2215978	316.675	394.646	538.362	539.158	0	0
8	90964697	91950408	985711	94.987	394.646	760.05	539.158	0	0
8	91955682	92201444	245762	316.675	394.646	538.362	539.158	0	0
8	92202133	92565682	363549	94.987	394.646	760.05	539.158	0	0
8	92576112	94620853	2044741	316.675	394.646	538.362	539.158	0	0
8	94621934	95120544	498610	94.987	394.646	760.05	539.158	0	0
8	95121169	96533115	1411946	316.675	394.646	538.362	539.158	0	0
8	96533115	96563664	30549	316.675	568.827	538.362	601.685	0	0
8	96563664	96698925	135261	316.675	392.224	538.362	541.465	0	0
8	96698925	96792199	93274	316.675	531.678	538.362	560.244	0	0
8	96792199	98138758	1346559	316.675	395.997	538.362	538.246	0	0
8	98143304	99979139	1835835	316.675	395.997	538.362	538.246	0	0
8	99980231	100460791	480560	94.987	395.997	760.05	538.246	0	0
8	100461081	102957128	2496047	427.518	395.997	427.518	538.246	0	0
8	102960257	103109634	149377	94.987	395.997	760.05	538.246	0	0
8	103112169	104199357	1087188	427.518	395.997	427.518	538.246	0	0
8	104201256	107637960	3436704	316.675	395.997	538.362	538.246	0	0
8	107640196	110621010	2980814	427.518	395.997	427.518	538.246	0	0
8	110637451	111333048	695597	94.987	395.997	760.05	538.246	0	0
8	111336706	111973797	637091	427.518	395.997	427.518	538.246	0	0
8	111974598	113992281	2017683	316.675	395.997	538.362	538.246	0	0
8	113994948	115384757	1389809	427.518	395.997	427.518	538.246	0	0
8	115386791	115449048	62257	316.675	395.997	538.362	538.246	0	0
8	115450306	115948504	498198	94.987	395.997	760.05	538.246	0	0
8	115949755	119675429	3725674	316.675	395.997	538.362	538.246	0	0
8	119676204	119980283	304079	94.987	395.997	760.05	538.246	0	0
8	119980605	120312294	331689	316.675	395.997	538.362	538.246	0	0
8	120312594	120633274	320680	94.987	395.997	760.05	538.246	0	0
8	120635635	121259178	623543	427.518	395.997	427.518	538.246	0	0
8	121260260	121443890	183630	94.987	395.997	760.05	538.246	0	0
8	121444957	121782559	337602	427.518	395.997	427.518	538.246	0	0
8	121783435	121876920	93485	94.987	395.997	760.05	538.246	0	0
8	121877648	123474513	1596865	316.675	395.997	538.362	538.246	0	0
8	123478697	124119993	641296	94.987	395.997	760.05	538.246	0	0
8	124120977	124654080	533103	427.518	395.997	427.518	538.246	0	0
8	124670842	125483576	812734	94.987	395.997	760.05	538.246	0	0
8	125486023	126824894	1338871	316.675	395.997	538.362	538.246	0	0
8	126826420	127923513	1097093	205.831	395.997	649.206	538.246	0	0
8	127925363	128388004	462641	316.675	395.997	538.362	538.246	0	0
8	128398178	129054303	656125	94.987	395.997	760.05	538.246	0	0
8	129056936	131694612	2637676	316.675	395.997	538.362	538.246	0	0
8	131694963	132335691	640728	94.987	395.997	760.05	538.246	0	0
8	132336401	132702241	365840	427.518	395.997	427.518	538.246	0	0
8	132733327	132967627	234300	94.987	395.997	760.05	538.246	0	0
8	132968828	134855692	1886864	316.675	395.997	538.362	538.246	0	0
8	134856578	136106536	1249958	205.831	395.997	649.206	538.246	0	0
8	136108562	136512530	403968	316.675	395.997	538.362	538.246	0	0
8	136514080	136955411	441331	94.987	395.997	760.05	538.246	0	0
8	136956735	138075937	1119202	316.675	395.997	538.362	538.246	0	0
8	138076911	138371516	294605	94.987	395.997	760.05	538.246	0	0
8	138384364	138921706	537342	316.675	395.997	538.362	538.246	0	0
8	138922298	139080381	158083	94.987	395.997	760.05	538.246	0	0
8	139083364	139804949	721585	316.675	395.997	538.362	538.246	0	0
8	139806301	140064566	258265	94.987	395.997	760.05	538.246	0	0
8	140066035	140630283	564248	427.518	395.997	427.518	538.246	0	0
8	140630635	141021996	391361	94.987	395.997	760.05	538.246	0	0
8	141035870	143155728	2119858	316.675	395.997	427.518	538.246	0	0
8	143157682	144229005	1071323	316.675	395.997	538.362	538.246	0	0
8	144231580	145021811	790231	316.675	395.997	538.362	538.246	0	0
8	145024433	145075197	50764	94.987	395.997	760.05	538.246	0	0
10	48486	964415	915929	94.987	95.424	316.675	316.17	0	0
10	964795	2082848	1118053	94.987	95.424	316.675	316.17	0	0
10	2082848	2279177	196329	94.987	94.809	316.675	317.029	0	0
10	2279558	3439277	1159719	94.987	94.809	316.675	317.029	0	0
10	3441502	4799747	1358245	94.987	94.809	316.675	317.029	0	0
10	4799747	7785891	2986144	94.987	94.672	316.675	317.189	0	0
10	7786789	8043087	256298	94.987	94.672	316.675	317.189	0	0
10	8044045	8732312	688267	94.987	94.672	316.675	317.189	0	0
10	8733767	8923828	190061	94.987	94.672	316.675	317.189	0	0
10	8924443	9173525	249082	94.987	94.672	316.675	317.189	0	0
10	9175069	9605821	430752	94.987	94.672	316.675	317.189	0	0
10	9609410	10212165	602755	94.987	94.672	316.675	317.189	0	0
10	10213040	10573774	360734	94.987	94.672	316.675	317.189	0	0
10	10574114	10901678	327564	94.987	94.672	316.675	317.189	0	0
10	10902657	15662045	4759388	94.987	94.672	316.675	317.189	0	0
10	15662246	16022430	360184	94.987	94.672	316.675	317.189	0	0
10	16025242	16404632	379390	94.987	94.672	316.675	317.189	0	0
10	16419878	24948264	8528386	94.987	94.672	316.675	317.189	0	0
10	24949127	25438752	489625	94.987	94.672	316.675	317.189	0	0
10	25439564	26055941	616377	94.987	94.672	316.675	317.189	0	0
10	26056978	26422362	365384	94.987	94.672	316.675	317.189	0	0
10	26423065	27669468	1246403	94.987	94.672	316.675	317.189	0	0
10	27669468	27792635	123167	94.987	94.181	316.675	317.668	0	0
10	27792635	28754763	962128	94.987	95.471	316.675	316.377	0	0
10	28756586	29639837	883251	94.987	95.471	316.675	316.377	0	0
10	29645463	30064042	418579	94.987	95.471	316.675	316.377	0	0
10	30065452	30277763	212311	94.987	95.471	316.675	316.377	0	0
10	30285389	32161266	1875877	94.987	95.471	316.675	316.377	0	0
10	32161571	32386256	224685	94.987	95.471	316.675	316.377	0	0
10	32387799	34030170	1642371	94.987	95.471	316.675	316.377	0	0
10	34030578	34910500	879922	94.987	95.471	316.675	316.377	0	0
10	34930178	35722110	791932	94.987	95.471	316.675	316.377	0	0
10	35725432	38045413	2319981	94.987	95.471	316.675	316.377	0	0
10	38046250	41600000	3553750	94.987	95.471	316.675	316.377	0	0
10	41600000	42435703	835703	94.987	94.911	316.675	316.909	0	0
10	42436150	43821871	1385721	94.987	94.911	316.675	316.909	0	0
10	43825903	43993395	167492	94.987	94.911	316.675	316.909	0	0
10	43993807	46522182	2528375	94.987	94.911	316.675	316.909	0	0
10	46898893	50327179	3428286	94.987	94.911	316.675	316.909	0	0
10	50328897	50571643	242746	94.987	94.911	316.675	316.909	0	0
10	50574951	53852302	3277351	94.987	94.911	316.675	316.909	0	0
10	53866607	54105039	238432	94.987	94.911	316.675	316.909	0	0
10	54105652	55152104	1046452	94.987	94.911	316.675	316.909	0	0
10	55152639	55297412	144773	94.987	94.911	316.675	316.909	0	0
10	55298825	55783513	484688	94.987	94.911	316.675	316.909	0	0
10	55785709	55891194	105485	94.987	94.911	316.675	316.909	0	0
10	55892809	56111877	219068	94.987	94.911	316.675	316.909	0	0
10	56118072	56239027	120955	94.987	94.911	316.675	316.909	0	0
10	56243309	57917923	1674614	94.987	94.911	316.675	316.909	0	0
10	57923061	58095250	172189	94.987	94.911	316.675	316.909	0	0
10	58095640	60250446	2154806	94.987	94.911	316.675	316.909	0	0
10	60250765	60482720	231955	94.987	94.911	316.675	316.909	0	0
10	60483281	60938450	455169	94.987	94.911	316.675	316.909	0	0
10	60938450	61350139	411689	94.987	94.779	316.675	316.808	0	0
10	61353050	61649086	296036	94.987	94.779	316.675	316.808	0	0
10	61649849	64807314	3157465	94.987	94.779	316.675	316.808	0	0
10	64808035	64832106	24071	94.987	94.779	316.675	316.808	0	0
10	64832106	65122378	290272	94.987	94.924	316.675	316.84	0	0
10	65123733	67287051	2163318	94.987	94.924	316.675	316.84	0	0
10	67294833	68007004	712171	94.987	94.924	316.675	316.84	0	0
10	68011126	68211828	200702	94.987	94.924	316.675	316.84	0	0
10	68212611	68564916	352305	94.987	94.924	316.675	316.84	0	0
10	68565234	69084718	519484	94.987	94.924	316.675	316.84	0	0
10	69085425	69250270	164845	94.987	94.924	427.518	316.84	0	0
10	69250619	69962111	711492	94.987	94.924	316.675	316.84	0	0
10	69962528	70678202	715674	94.987	94.924	316.675	316.84	0	0
10	70679981	72375477	1695496	94.987	94.924	316.675	316.84	0	0
10	72377188	72888066	510878	94.987	94.924	316.675	316.84	0	0
10	72901283	74088706	1187423	94.987	94.924	316.675	316.84	0	0
10	74091491	74929470	837979	94.987	94.924	316.675	316.84	0	0
10	74935298	75357798	422500	94.987	94.924	316.675	316.84	0	0
10	75359281	76520250	1160969	94.987	94.924	316.675	316.84	0	0
10	76521423	78223331	1701908	94.987	94.924	316.675	316.84	0	0
10	78223672	79309656	1085984	94.987	94.924	316.675	316.84	0	0
10	79311849	82447818	3135969	94.987	94.924	316.675	316.84	0	0
10	82451210	82743299	292089	94.987	94.924	316.675	316.84	0	0
10	82744946	83307447	562501	94.987	94.924	316.675	316.84	0	0
10	83308603	83664137	355534	94.987	94.924	316.675	316.84	0	0
10	83665440	84256345	590905	94.987	94.924	316.675	316.84	0	0
10	84262087	84889891	627804	94.987	94.924	316.675	316.84	0	0
10	84894865	86179043	1284178	94.987	94.924	316.675	316.84	0	0
10	86180047	86566256	386209	94.987	94.924	316.675	316.84	0	0
10	86567952	88058072	1490120	94.987	94.924	316.675	316.84	0	0
10	88058785	88660757	601972	94.987	94.924	316.675	316.84	0	0
10	88672181	90140395	1468214	94.987	94.924	316.675	316.84	0	0
10	90141427	90685584	544157	94.987	94.924	316.675	316.84	0	0
10	90687410	90926471	239061	94.987	94.924	316.675	316.84	0	0
10	90927368	91149278	221910	94.987	94.924	316.675	316.84	0	0
10	91150022	98480617	7330595	94.987	94.924	316.675	316.84	0	0
10	98480924	98659860	178936	94.987	94.924	316.675	316.84	0	0
10	98660750	102261784	3601034	94.987	94.924	316.675	316.84	0	0
10	102264114	102823638	559524	94.987	94.924	316.675	316.84	0	0
10	102824175	103735169	910994	94.987	94.924	316.675	316.84	0	0
10	103744896	104510048	765152	94.987	94.924	316.675	316.84	0	0
10	104510048	104617928	107880	94.987	97.053	316.675	314.768	0	0
10	104625513	105179132	553619	94.987	97.053	316.675	314.768	0	0
10	105179132	106120863	941731	94.987	95.138	316.675	316.37	0	0
10	106125117	106371892	246775	94.987	95.138	316.675	316.37	0	0
10	106372435	108407377	2034942	94.987	95.138	316.675	316.37	0	0
10	108410871	108553562	142691	94.987	95.138	316.675	316.37	0	0
10	108556319	109587655	1031336	94.987	95.138	316.675	316.37	0	0
10	109591488	109750559	159071	94.987	95.138	316.675	316.37	0	0
10	109751561	110453641	702080	94.987	95.138	316.675	316.37	0	0
10	110453993	111912724	1458731	94.987	95.138	316.675	316.37	0	0
10	111916343	113796112	1879769	94.987	95.138	316.675	316.37	0	0
10	113797120	114851578	1054458	94.987	95.138	316.675	316.37	0	0
10	114852869	116237490	1384621	94.987	95.138	316.675	316.37	0	0
10	116237877	121575729	5337852	94.987	95.138	316.675	316.37	0	0
10	121576325	126721164	5144839	94.987	95.138	316.675	316.37	0	0
10	126724654	127334238	609584	94.987	95.138	316.675	316.37	0	0
10	127336761	129557820	2221059	94.987	95.138	316.675	316.37	0	0
10	129558302	130614631	1056329	94.987	95.138	316.675	316.37	0	0
10	130615163	131816128	1200965	94.987	95.138	316.675	316.37	0	0
10	131825057	132500291	675234	94.987	95.138	316.675	316.37	0	0
10	132500723	133652560	1151837	94.987	95.138	316.675	316.37	0	0
11	184431	391421	206990	316.675	316.858	316.675	316.947	0	0
11	391748	2045740	1653992	316.675	316.858	316.675	316.947	0	0
11	2047487	2394734	347247	316.675	316.858	316.675	316.947	0	0
11	2399013	3236777	837764	316.675	316.858	316.675	316.947	0	0
11	3237575	6700038	3462463	316.675	316.858	316.675	316.947	0	0
11	6700329	7103753	403424	316.675	316.858	427.518	316.947	0	0
11	7106869	7714139	607270	316.675	316.858	316.675	316.947	0	0
11	7718526	7850745	132219	94.987	316.858	538.362	316.947	0	0
11	7851046	9386879	1535833	316.675	316.858	316.675	316.947	0	0
11	9387923	10347413	959490	316.675	316.858	316.675	316.947	0	0
11	10348085	14214232	3866147	316.675	316.858	316.675	316.947	0	0
11	14222906	15575589	1352683	316.675	316.858	316.675	316.947	0	0
11	15576479	16202268	625789	316.675	316.858	316.675	316.947	0	0
11	16203046	16368186	165140	316.675	316.858	427.518	316.947	0	0
11	16368547	19053587	2685040	316.675	316.858	316.675	316.947	0	0
11	19057662	19397960	340298	316.675	316.858	316.675	316.947	0	0
11	19398296	20378405	980109	316.675	316.858	427.518	316.947	0	0
11	20379265	20543907	164642	94.987	316.858	538.362	316.947	0	0
11	20545557	24751561	4206004	316.675	316.858	316.675	316.947	0	0
11	24752763	25331553	578790	316.675	316.858	316.675	316.947	0	0
11	25332073	27793033	2460960	316.675	316.858	316.675	316.947	0	0
11	27804986	29057297	1252311	316.675	316.858	427.518	316.947	0	0
11	29058041	29576830	518789	316.675	316.858	316.675	316.947	0	0
11	29578505	31577327	1998822	316.675	316.858	316.675	316.947	0	0
11	31587561	33418142	1830581	94.987	316.858	649.206	316.947	0	0
11	33419689	34019400	599711	316.675	316.858	316.675	316.947	0	0
11	34020923	34206044	185121	316.675	316.858	427.518	316.947	0	0
11	34207007	34797982	590975	316.675	316.858	316.675	316.947	0	0
11	34798522	35012760	214238	94.987	316.858	538.362	316.947	0	0
11	35014851	35538498	523647	316.675	316.858	316.675	316.947	0	0
11	35538796	36547174	1008378	316.675	316.858	427.518	316.947	0	0
11	36548805	36874731	325926	316.675	316.858	316.675	316.947	0	0
11	36875230	37196444	321214	316.675	316.858	316.675	316.947	0	0
11	37198445	37683988	485543	316.675	316.858	316.675	316.947	0	0
11	37684383	39582864	1898481	94.987	316.858	649.206	316.947	0	0
11	39583043	40074034	490991	316.675	316.858	316.675	316.947	0	0
11	40074475	40557983	483508	316.675	316.858	427.518	316.947	0	0
11	40558749	41017534	458785	316.675	316.858	316.675	316.947	0	0
11	41017960	41376128	358168	316.675	316.858	427.518	316.947	0	0
11	41378311	41578316	200005	316.675	316.858	316.675	316.947	0	0
11	41578622	41741180	162558	316.675	316.858	427.518	316.947	0	0
11	41741877	42413331	671454	316.675	316.858	316.675	316.947	0	0
11	42413753	46387962	3974209	94.987	316.858	649.206	316.947	0	0
11	46403924	49358776	2954852	94.987	316.858	538.362	316.947	0	0
11	49362154	56093074	6730920	316.675	316.858	316.675	316.947	0	0
11	56094687	56858835	764148	316.675	316.858	316.675	316.947	0	0
11	56859588	58846830	1987242	316.675	316.858	316.675	316.947	0	0
11	58847331	59061058	213727	316.675	316.858	427.518	316.947	0	0
11	59069307	59269220	199913	316.675	316.858	316.675	316.947	0	0
11	59270746	59475503	204757	94.987	316.858	538.362	316.947	0	0
11	59481839	60087108	605269	316.675	316.858	316.675	316.947	0	0
11	60087912	60751928	664016	94.987	316.858	538.362	316.947	0	0
11	60753151	61024462	271311	316.675	316.858	316.675	316.947	0	0
11	61025712	61385929	360217	316.675	316.858	427.518	316.947	0	0
11	61392189	61856942	464753	316.675	316.858	316.675	316.947	0	0
11	61857233	62169713	312480	94.987	316.858	538.362	316.947	0	0
11	62170878	63030420	859542	316.675	316.858	316.675	316.947	0	0
11	63031996	63161115	129119	94.987	316.858	538.362	316.947	0	0
11	63161636	63490651	329015	316.675	316.858	316.675	316.947	0	0
11	63490944	65422908	1931964	316.675	316.858	427.518	316.947	0	0
11	65423737	65874460	450723	316.675	316.858	316.675	316.947	0	0
11	65876375	67844982	1968607	316.675	316.858	427.518	316.947	0	0
11	67845424	67877825	32401	316.675	316.858	316.675	316.947	0	0
11	67878253	68365567	487314	316.675	316.858	427.518	316.947	0	0
11	68373314	68744677	371363	316.675	316.858	316.675	316.947	0	0
11	68745998	70199230	1453232	316.675	316.858	316.675	316.947	0	0
11	70199816	71418477	1218661	316.675	316.858	316.675	316.947	0	0
11	71419373	71531415	112042	94.987	316.858	538.362	316.947	0	0
11	71531716	71648872	117156	316.675	316.858	316.675	316.947	0	0
11	71649144	72113222	464078	316.675	316.858	427.518	316.947	0	0
11	72120471	74688481	2568010	316.675	316.858	316.675	316.947	0	0
11	74692512	75439069	746557	94.987	316.858	538.362	316.947	0	0
11	75476344	76806484	1330140	316.675	316.858	316.675	316.947	0	0
11	76819847	77205922	386075	316.675	316.858	427.518	316.947	0	0
11	77206175	78491342	1285167	316.675	316.858	316.675	316.947	0	0
11	78491653	78575417	83764	94.987	316.858	538.362	316.947	0	0
11	78617373	80856930	2239557	316.675	316.858	316.675	316.947	0	0
11	80870445	81310849	440404	316.675	316.858	427.518	316.947	0	0
11	81312392	82369230	1056838	316.675	316.858	316.675	316.947	0	0
11	82370862	82643118	272256	316.675	316.858	427.518	316.947	0	0
11	82644447	84920834	2276387	316.675	316.858	316.675	316.947	0	0
11	84923746	85910686	986940	316.675	316.858	427.518	316.947	0	0
11	85913595	86911070	997475	316.675	316.858	316.675	316.947	0	0
11	86911780	87298033	386253	94.987	316.858	538.362	316.947	0	0
11	87300847	87672110	371263	316.675	316.858	316.675	316.947	0	0
11	87673366	88237243	563877	316.675	316.858	427.518	316.947	0	0
11	88240135	88737339	497204	316.675	316.858	316.675	316.947	0	0
11	88742770	89324180	581410	94.987	316.858	538.362	316.947	0	0
11	89324933	90373970	1049037	316.675	316.858	316.675	316.947	0	0
11	90384658	91233488	848830	94.987	316.858	538.362	316.947	0	0
11	91236444	92754822	1518378	316.675	316.858	316.675	316.947	0	0
11	92755609	93279799	524190	316.675	316.858	427.518	316.947	0	0
11	93280365	94079518	799153	316.675	316.858	316.675	316.947	0	0
11	94080171	95453143	1372972	94.987	316.858	649.206	316.947	0	0
11	95453749	96062643	608894	316.675	316.858	316.675	316.947	0	0
11	96063885	97731297	1667412	316.675	316.858	427.518	316.947	0	0
11	97733281	98634807	901526	316.675	316.858	316.675	316.947	0	0
11	98635455	98833003	197548	94.987	316.858	538.362	316.947	0	0
11	98834626	99849051	1014425	316.675	316.858	316.675	316.947	0	0
11	99851269	100430628	579359	316.675	316.858	316.675	316.947	0	0
11	100433882	100617447	183565	316.675	316.858	316.675	316.947	0	0
11	100622509	101291188	668679	316.675	316.858	316.675	316.947	0	0
11	101294738	102397872	1103134	316.675	316.858	316.675	316.947	0	0
11	102399478	102500802	101324	205.831	312.603	649.206	542.416	0	0
11	102501538	103620858	1119320	316.675	316.99	316.675	316.54	0	0
11	103623262	103848167	224905	94.987	316.99	538.362	316.54	0	0
11	103852446	104293654	441208	316.675	316.99	316.675	316.54	0	0
11	104295826	104524258	228432	316.675	316.99	316.675	316.54	0	0
11	104525018	104833113	308095	316.675	316.99	316.675	316.54	0	0
11	104834223	104948195	113972	94.987	316.99	538.362	316.54	0	0
11	104948600	106647979	1699379	316.675	316.99	316.675	316.54	0	0
11	106648245	107135900	487655	316.675	316.99	316.675	316.54	0	0
11	107136174	107484874	348700	316.675	316.99	316.675	316.54	0	0
11	107485673	108075720	590047	316.675	316.99	316.675	316.54	0	0
11	108076730	109148400	1071670	316.675	316.99	316.675	316.54	0	0
11	109149615	109309069	159454	94.987	316.99	538.362	316.54	0	0
11	109310349	109709591	399242	316.675	316.99	316.675	316.54	0	0
11	109711567	110873186	1161619	94.987	316.99	538.362	316.54	0	0
11	110874652	111243672	369020	316.675	316.99	316.675	316.54	0	0
11	111244288	111517943	273655	94.987	316.99	538.362	316.54	0	0
11	111520037	112215468	695431	316.675	316.99	316.675	316.54	0	0
11	112216378	112475375	258997	316.675	316.99	427.518	316.54	0	0
11	112477428	114506585	2029157	316.675	316.99	316.675	316.54	0	0
11	114509583	114770518	260935	94.987	316.99	538.362	316.54	0	0
11	114771546	116794945	2023399	316.675	316.99	316.675	316.54	0	0
11	116796367	117194760	398393	316.675	316.99	427.518	316.54	0	0
11	117195974	118200382	1004408	316.675	316.99	316.675	316.54	0	0
11	118201658	118313377	111719	94.987	316.99	538.362	316.54	0	0
11	118316501	121108125	2791624	316.675	316.99	316.675	316.54	0	0
11	121110113	121898411	788298	316.675	316.99	427.518	316.54	0	0
11	121898773	122214120	315347	316.675	316.99	316.675	316.54	0	0
11	122221886	122550870	328984	94.987	316.99	538.362	316.54	0	0
11	122551735	123704640	1152905	316.675	316.99	316.675	316.54	0	0
11	123707688	124425781	718093	94.987	316.99	538.362	316.54	0	0
11	124427732	125973136	1545404	316.675	316.99	316.675	316.54	0	0
11	125973396	127161387	1187991	316.675	316.99	316.675	316.54	0	0
11	127162327	127393527	231200	316.675	316.99	427.518	316.54	0	0
11	127394030	131770625	4376595	316.675	316.99	316.675	316.54	0	0
11	131771104	131771384	280	316.675	316.99	649.206	316.54	0	0
11	131771384	131908677	137293	316.675	320.319	649.206	756.37	0	0
11	131909663	135075815	3166152	316.675	316.04	316.675	317.31	0	0
12	71118	116489	45371	316.675	316.242	316.675	316.919	0	0
12	117641	474803	357162	316.675	316.242	427.518	316.919	0	0
12	475255	1629534	1154279	316.675	316.242	316.675	316.919	0	0
12	1630640	2137507	506867	316.675	316.242	427.518	316.919	0	0
12	2160422	3917913	1757491	316.675	316.242	316.675	316.919	0	0
12	3917913	3992371	74458	316.675	322.979	316.675	389.02	0	0
12	3992371	7479318	3486947	316.675	316.504	316.675	317.249	0	0
12	7479547	7636788	157241	316.675	316.504	427.518	317.249	0	0
12	7637365	8085539	448174	316.675	316.504	316.675	317.249	0	0
12	8086023	8994973	908950	316.675	316.504	427.518	317.249	0	0
12	8996148	10339070	1342922	316.675	316.504	316.675	317.249	0	0
12	10340129	10791136	451007	94.987	316.504	538.362	317.249	0	0
12	10791523	11308358	516835	316.675	316.504	316.675	317.249	0	0
12	11309068	14685535	3376467	94.987	316.504	649.206	317.249	0	0
12	14690351	15200235	509884	316.675	316.504	316.675	317.249	0	0
12	15206113	15909516	703403	316.675	316.504	427.518	317.249	0	0
12	15917445	19032345	3114900	316.675	316.504	316.675	317.249	0	0
12	19032749	20113943	1081194	316.675	316.504	316.675	317.249	0	0
12	20134918	20732335	597417	316.675	316.504	316.675	317.249	0	0
12	20732703	20897482	164779	316.675	316.504	427.518	317.249	0	0
12	20898305	23588690	2690385	316.675	316.504	316.675	317.249	0	0
12	23589720	24123858	534138	94.987	316.504	538.362	317.249	0	0
12	24124709	24680982	556273	316.675	316.504	316.675	317.249	0	0
12	24681575	25069090	387515	316.675	316.504	427.518	317.249	0	0
12	25070784	25446982	376198	316.675	316.504	316.675	317.249	0	0
12	25447860	25611771	163911	94.987	316.504	538.362	317.249	0	0
12	25612193	26293000	680807	316.675	316.504	316.675	317.249	0	0
12	26293692	26705133	411441	316.675	316.504	316.675	317.249	0	0
12	26706086	29085576	2379490	316.675	316.504	316.675	317.249	0	0
12	29087025	29639300	552275	316.675	316.504	427.518	317.249	0	0
12	29640311	30227608	587297	316.675	316.504	316.675	317.249	0	0
12	30228175	30543062	314887	94.987	316.504	538.362	317.249	0	0
12	30543648	32116512	1572864	316.675	316.504	316.675	317.249	0	0
12	32131915	32326650	194735	94.987	316.504	538.362	317.249	0	0
12	32327073	32348801	21728	94.987	316.504	316.675	317.249	0	0
12	32348801	33158222	809421	94.987	92.189	316.675	319.448	0	0
12	33158222	33485860	327638	94.987	316.694	316.675	316.703	0	0
12	33489529	38824028	5334499	94.987	316.694	538.362	316.703	0	0
12	38824311	39595169	770858	316.675	316.694	316.675	316.703	0	0
12	39598486	40242056	643570	94.987	316.694	538.362	316.703	0	0
12	40245759	46629374	6383615	316.675	316.694	316.675	316.703	0	0
12	46632159	47187846	555687	94.987	316.694	538.362	316.703	0	0
12	47188333	48192035	1003702	316.675	316.694	316.675	316.703	0	0
12	48192329	48592179	399850	316.675	316.694	427.518	316.703	0	0
12	48605432	51120569	2515137	316.675	316.694	316.675	316.703	0	0
12	51121654	51527426	405772	316.675	316.694	316.675	316.703	0	0
12	51530540	52971729	1441189	316.675	316.694	316.675	316.703	0	0
12	52973001	53717974	744973	316.675	316.694	427.518	316.703	0	0
12	53724094	55789014	2064920	316.675	316.694	316.675	316.703	0	0
12	55790275	56427624	637349	316.675	316.694	427.518	316.703	0	0
12	56428214	59005290	2577076	316.675	316.694	316.675	316.703	0	0
12	59012600	60974528	1961928	316.675	316.694	427.518	316.703	0	0
12	60987663	62148590	1160927	316.675	316.694	316.675	316.703	0	0
12	62149102	62421456	272354	94.987	316.694	538.362	316.703	0	0
12	62422809	65554109	3131300	316.675	316.694	316.675	316.703	0	0
12	65558128	65737283	179155	94.987	316.694	538.362	316.703	0	0
12	65745666	68033256	2287590	316.675	316.694	316.675	316.703	0	0
12	68035339	68206321	170982	94.987	316.694	538.362	316.703	0	0
12	68207936	73560873	5352937	316.675	316.694	316.675	316.703	0	0
12	73561500	73964774	403274	94.987	316.694	538.362	316.703	0	0
12	73966995	77670094	3703099	316.675	316.694	316.675	316.703	0	0
12	77675555	77840313	164758	94.987	316.694	538.362	316.703	0	0
12	77840961	79726807	1885846	316.675	316.694	316.675	316.703	0	0
12	79746678	80037211	290533	94.987	316.694	538.362	316.703	0	0
12	80038767	81142494	1103727	316.675	316.694	316.675	316.703	0	0
12	81144085	81344088	200003	94.987	316.694	538.362	316.703	0	0
12	81363298	82262025	898727	316.675	316.694	316.675	316.703	0	0
12	82262444	82993539	731095	316.675	316.694	427.518	316.703	0	0
12	82997097	83834830	837733	316.675	316.694	316.675	316.703	0	0
12	83838491	84603841	765350	94.987	316.694	538.362	316.703	0	0
12	84605039	85005968	400929	316.675	316.694	316.675	316.703	0	0
12	85008146	86392247	1384101	316.675	316.694	427.518	316.703	0	0
12	86392888	86500972	108084	316.675	316.694	316.675	316.703	0	0
12	86501990	86905328	403338	316.675	316.694	427.518	316.703	0	0
12	86906234	87774328	868094	316.675	316.694	316.675	316.703	0	0
12	87775520	88734665	959145	94.987	316.694	538.362	316.703	0	0
12	88749629	89308292	558663	316.675	316.694	316.675	316.703	0	0
12	89309371	90172923	863552	316.675	316.694	316.675	316.703	0	0
12	90173249	96171210	5997961	316.675	316.694	316.675	316.703	0	0
12	96188857	96417886	229029	94.987	316.694	538.362	316.703	0	0
12	96419639	96659650	240011	316.675	316.694	316.675	316.703	0	0
12	96660642	96970569	309927	94.987	316.694	538.362	316.703	0	0
12	96975046	101441122	4466076	316.675	316.694	316.675	316.703	0	0
12	101441122	101513096	71974	316.675	328.68	316.675	366.648	0	0
[truncated: 1,920 more rows]

## Sheet: Profile 1
Simulated profile:	1
HapASeg
Chromosome	Start.bp	End.bp	length	mu.minor_1	mu.minor_2	mu.major_1	mu.major_2	major_AD	minor_AD
1	806000	12859999	12053999	316.877	316.524	316.877	317.152	0	0
1	13380000	14145999	765999	316.877	315.276	527.472	540.301	0	0
1	14148000	16517999	2369999	316.877	316.742	316.877	317.087	0	0
1	16582000	16959999	377999	459.34	316.742	459.34	317.087	0	0
1	16960000	121599999	104639999	316.877	316.742	316.877	317.087	0	0
1	143572000	248889999	105317999	316.877	317.123	527.472	538.129	0	0
2	50000	222953999	222903999	316.877	316.906	316.877	316.583	0	0
2	222960000	223363999	403999	94.885	94.483	316.877	317.22	0	0
2	223364000	223365560	1560	316.877	94.483	316.877	317.22	0	0
2	223365560	233049999	9684439	316.877	316.448	316.877	317.228	0	0
2	233052000	233069999	17999	320.936	316.448	459.34	317.228	0	0
2	233072000	235927999	2855999	316.877	317.382	527.472	537.729	0	0
2	235974000	242107999	6133999	316.877	316.346	316.877	316.79	0	0
3	58000	94000000	93942000	316.877	316.54	316.877	316.811	0	0
3	94000000	94003999	3999	316.877	316.727	316.877	497.421	0	0
3	94006000	160288567	66282567	316.877	316.727	527.472	497.421	0	0
3	160288567	160365376	76809	316.877	508.092	527.472	971.42	0	0
3	160365376	197997999	37632623	316.877	316.377	527.472	497.565	0	0
4	88000	45333946	45245946	94.885	94.973	316.877	316.82	0	0
4	45333946	45647563	313617	94.885	93.841	316.877	317.802	0	0
4	45647563	48199999	2552436	94.885	95.484	316.877	316.257	0	0
4	51838000	139817999	87979999	316.877	316.502	316.877	317	0	0
4	139888000	139949999	61999	320.936	307.019	527.472	548.33	0	0
4	139950000	139953662	3662	316.877	307.019	316.877	548.33	0	0
4	139953662	190015999	50062337	316.877	316.713	316.877	316.907	0	0
5	58000	46075999	46017999	316.877	316.473	316.877	316.905	0	0
5	51402000	138965809	87563809	94.885	95.048	316.877	316.635	0	0
5	138965809	147137365	8171556	94.885	95.326	316.877	316.957	0	0
5	147137365	180871999	33734634	94.885	94.835	316.877	316.942	0	0
6	148000	58421999	58273999	135.932	135.875	316.877	316.919	0	0
6	62610000	170449999	107839999	94.885	94.895	316.877	316.402	0	0
7	50000	12047999	11997999	316.877	316.969	316.877	316.648	0	0
7	12078000	12439974	361974	316.877	316.452	527.472	539.252	0	0
7	12439974	12439999	25	316.877	316.543	527.472	317.111	0	0
7	12446000	29509999	17063999	316.877	316.543	316.877	317.111	0	0
7	29510000	29510610	610	94.885	316.543	316.877	317.111	0	0
7	29510610	31669228	2158618	94.885	96.067	316.877	316.156	0	0
7	31669228	31669999	771	94.885	316.713	316.877	317.036	0	0
7	31672000	38233999	6561999	316.877	316.713	316.877	317.036	0	0
7	38288000	38349999	61999	320.936	316.713	320.936	317.036	0	0
7	38358000	56441999	18083999	316.877	316.713	316.877	317.036	0	0
7	56444000	56444013	13	94.885	316.713	316.877	317.036	0	0
7	56444013	56785999	341986	94.885	96.33	316.877	315.664	0	0
7	57190000	57579999	389999	320.936	311.66	320.936	321.799	0	0
7	62596000	149899999	87303999	316.877	317.116	527.472	538.252	0	0
7	149900000	150113999	213999	320.936	317.116	527.472	538.252	0	0
7	150114000	159137999	9023999	316.877	317.116	527.472	538.252	0	0
8	210000	43159999	42949999	94.885	94.995	316.877	316.986	0	0
8	47216000	131107999	83891999	316.877	316.854	316.877	316.898	0	0
8	131152000	131227999	75999	94.885	93.859	320.936	317.757	0	0
8	131228000	131229472	1472	316.877	93.859	316.877	317.757	0	0
8	131229472	145009999	13780527	316.877	316.112	316.877	317.162	0	0
10	54000	37991999	37937999	94.885	95.209	316.877	316.858	0	0
10	41740000	42363999	623999	172.131	171.732	320.936	316.758	0	0
10	42366000	99249999	56883999	172.131	171.732	316.877	316.758	0	0
10	99254000	105193999	5939999	172.131	171.169	805.326	858.867	0	0
10	105202000	133613999	28411999	172.131	171.556	316.877	316.787	0	0
11	200000	50343999	50143999	316.877	316.814	459.34	462.183	0	0
11	50364000	50789999	425999	320.936	316.814	527.472	462.183	0	0
11	55804000	63757999	7953999	316.877	316.764	316.877	316.887	0	0
11	63880000	70005999	6125999	94.885	95.275	316.877	316.125	0	0
11	70008000	98847983	28839983	316.877	316.33	316.877	316.985	0	0
11	98847983	98847999	16	316.877	317.582	316.877	1425.23	0	0
11	98848000	104757772	5909772	316.877	317.582	1386.72	1425.23	0	0
11	104757772	104757999	227	316.877	316.106	1386.72	317.315	0	0
11	104760000	135005999	30245999	316.877	316.106	316.877	317.315	0	0
12	98000	7193999	7095999	316.877	316.012	316.877	317.493	0	0
12	7200000	10589999	3389999	316.877	316.167	805.326	760.989	0	0
12	10594000	10790392	196392	527.472	316.167	805.326	760.989	0	0
12	10790392	12063999	1273607	527.472	537.212	805.326	760.907	0	0
12	12074000	17029674	4955674	316.877	315.818	805.326	760.608	0	0
12	17029674	17170501	140827	316.877	323.643	805.326	898.947	0	0
12	17170501	19861999	2691498	316.877	315.446	805.326	761.12	0	0
12	19862000	19862418	418	316.877	315.446	316.877	761.12	0	0
12	19862418	46019999	26157581	316.877	317.019	316.877	316.689	0	0
12	46034000	49759999	3725999	316.877	316.252	1386.72	1204	0	0
12	49856000	133219999	83363999	316.877	316.586	316.877	317.292	0	0
13	18900000	59042645	40142645	316.877	316.692	316.877	317.125	0	0
13	59042645	59053999	11354	316.877	315.992	316.877	462.055	0	0
13	59056000	63261204	4205204	316.877	315.992	459.34	462.055	0	0
13	63261204	63279999	18795	316.877	316.209	459.34	317.348	0	0
13	63288000	63367999	79999	320.936	316.209	320.936	317.348	0	0
13	63374000	82119999	18745999	316.877	316.209	316.877	317.348	0	0
13	82126000	82132934	6934	316.877	316.209	459.34	317.348	0	0
13	82132934	92693999	10561065	316.877	316.421	459.34	461.969	0	0
13	92694000	92703619	9619	320.936	316.421	320.936	461.969	0	0
13	92703619	92725999	22380	320.936	316.434	320.936	316.654	0	0
13	92730000	113383999	20653999	316.877	316.434	316.877	316.654	0	0
13	113384000	113384420	420	135.932	316.434	320.936	316.654	0	0
13	113384420	114027936	643516	135.932	136.224	320.936	316.716	0	0
13	114027936	114193999	166063	135.932	302.289	320.936	331.419	0	0
15	22638000	101885999	79247999	94.885	94.886	527.472	538.268	0	0
16	106000	2378198	2272198	316.877	315.175	316.877	318.269	0	0
16	2378198	2543999	165801	316.877	316.179	316.877	538.866	0	0
16	2662000	5641507	2979507	316.877	316.179	527.472	538.866	0	0
16	5641507	5643999	2492	316.877	317.042	527.472	316.898	0	0
16	5644000	70119999	64475999	316.877	317.042	316.877	316.898	0	0
16	70124000	70163999	39999	527.472	317.042	673.353	316.898	0	0
16	70206000	90097999	19891999	316.877	317.042	316.877	316.898	0	0
17	154000	81177999	81023999	316.877	316.525	316.877	317.019	0	0
18	56000	15345999	15289999	316.877	316.102	316.877	317.27	0	0
18	21510000	25323999	3813999	316.877	316.126	673.353	678.337	0	0
18	25348000	78075999	52727999	316.877	316.501	316.877	316.857	0	0
19	248000	14061999	13813999	316.877	316.819	316.877	316.598	0	0
19	14138000	17229999	3091999	94.885	94.716	316.877	316.73	0	0
19	17238000	17753999	515999	316.877	314.088	316.877	319.477	0	0
19	17756000	19510666	1754666	94.885	95.215	316.877	316.43	0	0
19	19510666	19511999	1333	94.885	316.092	316.877	317.383	0	0
19	19530000	40639999	21109999	316.877	316.092	316.877	317.383	0	0
19	40688000	42013999	1325999	316.877	318.282	805.326	980.429	0	0
19	42050000	46755956	4705956	316.877	315.898	316.877	317.333	0	0
19	46755956	46755999	43	316.877	319.236	316.877	535.68	0	0
19	46762000	46913999	151999	320.936	319.236	527.472	535.68	0	0
19	46930000	48319999	1389999	316.877	316.238	316.877	317.203	0	0
19	48324000	51801999	3477999	94.885	94.681	316.877	317.125	0	0
19	51808000	57471999	5663999	316.877	316.619	316.877	316.758	0	0
19	57472000	57497999	25999	320.936	316.619	459.34	316.758	0	0
19	57498000	58569999	1071999	316.877	316.619	316.877	316.758	0	0
20	120000	25663999	25543999	316.877	316.598	316.877	316.962	0	0
20	31262000	34039999	2777999	316.877	316.598	316.877	316.962	0	0
20	34404000	36849999	2445999	94.885	93.948	316.877	317.58	0	0
20	36856000	63021999	26165999	316.877	316.865	316.877	316.917	0	0
21	13224000	13857999	633999	316.877	316.834	316.877	316.877	0	0
21	13906000	46677999	32771999	316.877	316.834	316.877	316.877	0	0
22	17400000	25267999	7867999	316.877	316.225	316.877	317.022	0	0
22	25268000	25523999	255999	459.34	316.225	459.34	317.022	0	0
22	25524000	47425999	21901999	316.877	316.225	316.877	317.022	0	0
22	47430000	47807250	377250	320.936	313.404	805.326	763.231	0	0
22	47807250	47807999	749	320.936	315.984	805.326	317.178	0	0
22	47810000	50751999	2941999	316.877	315.984	316.877	317.178	0	0
ASCAT
Chromosome	Start.bp	End.bp	length	mu.minor_1	mu.minor_2	mu.major_1	mu.major_2	major_AD	minor_AD
1	818954	12826733	12007779	303.315	316.524	303.315	317.152	0	0
1	13120797	14144314	1023517	314.13	315.276	539.72	540.301	0	0
1	14148220	125093427	110945207	313.158	316.742	313.158	317.087	0	0
1	125100725	125122318	21593	362.455	317.123	611.137	538.129	0	0
1	145436785	248877988	103441203	319.757	317.123	540.999	538.129	0	0
2	50814	222958517	222907703	316.93	316.906	316.93	316.583	0	0
2	222958517	222958936	419	316.93	94.483	316.93	317.22	0	0
2	222961594	223365560	403966	151.553	94.483	248.834	317.22	0	0
2	223365560	223365762	202	151.553	316.448	248.834	317.228	0	0
2	223366255	233068709	9702454	318.013	316.448	318.013	317.228	0	0
2	233068717	233071123	2406	319.065	316.448	541.297	317.228	0	0
2	233071123	235926545	2855422	319.065	317.382	541.297	537.729	0	0
2	235952274	242109969	6157695	308.706	316.346	308.706	316.79	0	0
3	12690	94000000	93987310	315.13	316.54	315.13	316.811	0	0
3	94000000	94056671	56671	315.13	316.727	315.13	497.421	0	0
3	94065715	160286238	66220523	318.363	316.727	501.741	497.421	0	0
3	160298658	160364366	65708	551.652	508.092	1105.52	971.42	0	0
3	160388993	198098659	37709666	322.051	316.377	506.367	497.565	0	0
4	110761	9030177	8919416	151.553	94.973	235.867	316.82	0	0
4	9030509	45333946	36303437	151.553	94.973	251.641	316.82	0	0
4	45333946	45647563	313617	151.553	93.841	251.641	317.802	0	0
4	45647563	49076474	3428911	151.553	95.484	251.641	316.257	0	0
4	51987120	139805041	87817921	317.663	316.502	317.663	317	0	0
4	139889180	139953606	64426	333.836	307.019	546.579	548.33	0	0
4	139957620	189877318	49919698	317.594	316.713	317.594	316.907	0	0
5	44922	51400000	51355078	315.882	316.473	315.882	316.905	0	0
5	51400000	51402505	2505	315.882	95.048	315.882	316.635	0	0
5	51403718	138965809	87562091	151.553	95.048	252.582	316.635	0	0
5	138965809	147137365	8171556	151.553	95.326	252.582	316.957	0	0
5	147137365	181170660	34033295	151.553	94.835	252.582	316.942	0	0
6	149609	61960837	61811228	151.553	135.875	295.048	316.919	0	0
6	61960920	62600000	639080	151.553	135.875	255.176	316.919	0	0
6	62600000	170606038	108006038	151.553	94.895	255.176	316.402	0	0
7	50257	12033872	11983615	318.364	316.969	318.364	316.648	0	0
7	12038537	12063851	25314	346.277	316.969	590.407	316.648	0	0
7	12063851	12379338	315487	346.277	316.452	590.407	539.252	0	0
7	12379482	12436242	56760	328.627	316.452	560.654	539.252	0	0
7	12439376	12439974	598	319.149	316.452	319.149	539.252	0	0
7	12439974	29510610	17070636	319.149	316.543	319.149	317.111	0	0
7	29510610	29513367	2757	319.149	96.067	319.149	316.156	0	0
7	29517017	31642839	2125822	151.553	96.067	243.998	316.156	0	0
7	31648380	31669228	20848	315.992	96.067	315.992	316.156	0	0
7	31669228	56444013	24774785	315.992	316.713	315.992	317.036	0	0
7	56444013	56444721	708	315.992	96.33	315.992	315.664	0	0
7	56447010	57189164	742154	151.553	96.33	250.042	315.664	0	0
7	57189164	57209233	20069	151.553	311.66	250.042	321.799	0	0
7	57210605	61864097	4653492	315.986	311.66	315.986	321.799	0	0
7	61864467	61947499	83032	320.903	311.66	320.903	321.799	0	0
7	61951251	62100000	148749	317.813	311.66	538.51	321.799	0	0
7	62100000	159325753	97225753	317.813	317.116	538.51	538.252	0	0
8	212396	47194370	46981974	151.553	94.995	248.188	316.986	0	0
8	47203389	131126979	83923590	317.154	316.854	317.154	316.898	0	0
8	131126979	131229472	102493	317.154	93.859	317.154	317.757	0	0
8	131229472	145074901	13845429	317.154	316.112	317.154	317.162	0	0
10	48486	41600000	41551514	151.553	95.209	253.331	316.858	0	0
10	41600000	41714940	114940	151.553	171.732	253.331	316.758	0	0
10	41715583	99249198	57533615	174.555	171.732	306.063	316.758	0	0
10	99254237	105192073	5937836	151.553	171.169	864.911	858.867	0	0
10	105202300	133621484	28419184	171.556	171.556	300.924	316.787	0	0
11	200289	55781363	55581074	313.109	316.814	459.724	462.183	0	0
11	55801599	63617979	7816380	319.683	316.764	319.683	316.887	0	0
11	63684628	63758255	73627	151.553	316.764	236.025	316.887	0	0
11	63758255	70006309	6248054	151.553	95.275	236.025	316.125	0	0
11	70008146	70053826	45680	287.871	316.33	287.871	316.985	0	0
11	70055168	70106825	51657	286.707	316.33	286.707	316.985	0	0
11	70107991	98846987	28738996	314.936	316.33	314.936	316.985	0	0
11	98848286	104742219	5893933	151.553	317.582	1624.7	1425.23	0	0
11	104763879	135074266	30310387	315.814	316.106	315.814	317.315	0	0
12	98720	7195608	7096888	315.339	316.012	315.339	317.493	0	0
12	7195608	7198480	2872	315.339	316.167	315.339	760.989	0	0
12	7201007	10775580	3574573	356.349	316.167	749.899	760.989	0	0
12	10790733	12066428	1275695	565.528	537.212	796.271	760.907	0	0
12	12066428	12071784	5356	565.528	315.818	796.271	760.608	0	0
12	12071878	17029674	4957796	355.414	315.818	742.979	760.608	0	0
12	17029674	17170501	140827	355.414	323.643	742.979	898.947	0	0
12	17170501	19862308	2691807	355.414	315.446	742.979	761.12	0	0
12	19863571	46011995	26148424	320.909	317.019	320.909	316.689	0	0
12	46043042	49758194	3715152	151.553	316.252	1390.87	1204	0	0
12	49873552	133229378	83355826	315.403	316.586	315.403	317.292	0	0
13	18589797	59041997	40452200	317.522	316.692	317.522	317.125	0	0
13	59045684	62948261	3902577	310.452	315.992	460.662	462.055	0	0
13	62959215	63261204	301989	318.714	315.992	318.714	462.055	0	0
13	63261204	82132196	18870992	318.714	316.209	318.714	317.348	0	0
13	82133497	92702275	10568778	309.849	316.421	455.813	461.969	0	0
13	92702544	92703619	1075	316.734	316.421	316.734	461.969	0	0
13	92703619	113384420	20680801	316.734	316.434	316.734	316.654	0	0
13	113384420	113384545	125	316.734	136.224	316.734	316.716	0	0
13	113384831	114027936	643105	166.847	136.224	321.284	316.716	0	0
13	114027936	114287463	259527	166.847	302.289	321.284	331.419	0	0
15	19790573	20500000	709427	197.505	94.645	428.023	317.194	0	0
15	20500000	101888846	81388846	197.505	94.886	428.023	538.268	0	0
16	50024	2326980	2276956	304.408	315.175	304.408	318.269	0	0
16	2503868	5640797	3136929	307.475	316.179	521.326	538.866	0	0
16	5642557	36080622	30438065	312.288	317.042	312.288	316.898	0	0
16	46438106	90096867	43658761	311.914	317.042	311.914	316.898	0	0
17	151035	83203770	83052735	309.563	316.525	309.563	317.019	0	0
18	70571	15152633	15082062	318.788	316.102	318.788	317.27	0	0
18	20979714	25324152	4344438	335.031	316.126	661.586	678.337	0	0
18	25329330	80255995	54926665	315.375	316.501	315.375	316.857	0	0
19	274479	14063651	13789172	313.402	316.819	313.402	316.598	0	0
19	14063651	14180286	116635	313.402	94.716	313.402	316.73	0	0
19	14181055	17234618	3053563	151.553	94.716	236.214	316.73	0	0
19	17250055	17753891	503836	307.486	314.088	307.486	319.477	0	0
19	17755936	19508733	1752797	151.553	95.215	234.839	316.43	0	0
19	19520635	40621797	21101162	311.102	316.092	311.102	317.383	0	0
19	40621908	40656846	34938	496.898	316.092	739.631	317.383	0	0
19	40656846	42025358	1368512	496.898	318.282	739.631	980.429	0	0
19	42025358	42038847	13489	496.898	315.898	739.631	317.333	0	0
19	42289438	46755956	4466518	307.221	315.898	307.221	317.333	0	0
19	46755956	46925431	169475	307.221	319.236	307.221	535.68	0	0
19	46925431	48320288	1394857	307.221	316.238	307.221	317.203	0	0
19	48323233	51796632	3473399	151.553	94.681	236.402	317.125	0	0
19	51804781	58501767	6696986	315.342	316.619	315.342	316.758	0	0
20	68303	34098295	34029992	312.471	316.598	312.471	316.962	0	0
20	34098295	34100488	2193	312.471	93.948	312.471	317.58	0	0
20	34110469	36854897	2744428	151.553	93.948	235.905	317.58	0	0
20	36854897	36858756	3859	151.553	316.865	235.905	316.917	0	0
20	36860602	64283878	27423276	311.095	316.865	311.095	316.917	0	0
21	13224688	46681423	33456735	312.818	316.834	312.818	316.877	0	0
22	15513541	17393210	1879669	314.028	317.308	532.057	538.367	0	0
22	17403331	47427546	30024215	307.268	316.225	307.268	317.022	0	0
22	47427546	47428011	465	307.268	313.404	307.268	763.231	0	0
22	47429033	47806806	377773	336.876	313.404	702.736	763.231	0	0
22	47814436	50757736	2943300	303.772	315.984	303.772	317.178	0	0
Facets
Chromosome	Start.bp	End.bp	length	mu.minor_1	mu.minor_2	mu.major_1	mu.major_2	major_AD	minor_AD
1	770502	826893	56391	316.811	316.524	425.159	317.152	0	0
1	832400	2317797	1485397	316.811	316.524	425.159	317.152	0	0
1	2320383	3821454	1501071	316.811	316.524	316.811	317.152	0	0
1	3829690	3918900	89210	100.116	316.524	533.506	317.152	0	0
1	3924081	5069854	1145773	316.811	316.524	316.811	317.152	0	0
1	5070221	6579787	1509566	100.116	316.524	641.854	317.152	0	0
1	6581288	7695746	1114458	316.811	316.524	316.811	317.152	0	0
1	7698700	8135664	436964	316.811	316.524	316.811	317.152	0	0
1	8139446	10424359	2284913	316.811	316.524	316.811	317.152	0	0
1	10424962	12935375	2510413	100.116	316.524	641.854	317.152	0	0
1	13005728	14145826	1140098	316.811	315.276	425.159	540.301	0	0
1	14148220	16052921	1904701	316.811	316.742	316.811	317.087	0	0
1	16053701	17548348	1494647	100.116	316.742	641.854	317.087	0	0
1	17551516	20569918	3018402	316.811	316.742	316.811	317.087	0	0
1	20570346	21489707	919361	316.811	316.742	425.159	317.087	0	0
1	21490592	21678155	187563	316.811	316.742	316.811	317.087	0	0
1	21680228	22093266	413038	100.116	316.742	533.506	317.087	0	0
1	22095338	22399878	304540	425.159	316.742	425.159	317.087	0	0
1	22400185	23108326	708141	100.116	316.742	641.854	317.087	0	0
1	23109176	23251173	141997	316.811	316.742	316.811	317.087	0	0
1	23252584	23998388	745804	316.811	316.742	316.811	317.087	0	0
1	24008910	25563426	1554516	316.811	316.742	316.811	317.087	0	0
1	25564344	25934193	369849	100.116	316.742	533.506	317.087	0	0
1	25936290	27210610	1274320	316.811	316.742	316.811	317.087	0	0
1	27212901	27946505	733604	316.811	316.742	425.159	317.087	0	0
1	27946911	29245540	1298629	316.811	316.742	316.811	317.087	0	0
1	29246454	30648608	1402154	100.116	316.742	641.854	317.087	0	0
1	30650218	33144867	2494649	316.811	316.742	316.811	317.087	0	0
1	33146289	33906902	760613	100.116	316.742	425.159	317.087	0	0
1	33909439	34942741	1033302	316.811	316.742	316.811	317.087	0	0
1	34958008	36325025	1367017	316.811	316.742	425.159	317.087	0	0
1	36325579	39085570	2759991	316.811	316.742	316.811	317.087	0	0
1	39085949	39494528	408579	316.811	316.742	316.811	317.087	0	0
1	39496849	42013416	2516567	316.811	316.742	316.811	317.087	0	0
1	42013722	42687387	673665	100.116	316.742	533.506	317.087	0	0
1	42728251	45475677	2747426	316.811	316.742	316.811	317.087	0	0
1	45476180	46863718	1387538	100.116	316.742	533.506	317.087	0	0
1	46863975	47242440	378465	316.811	316.742	316.811	317.087	0	0
1	47243004	48747730	1504726	100.116	316.742	641.854	317.087	0	0
1	48749090	50172362	1423272	316.811	316.742	316.811	317.087	0	0
1	50173668	51307406	1133738	316.811	316.742	425.159	317.087	0	0
1	51316086	51608006	291920	316.811	316.742	316.811	317.087	0	0
1	51669033	52570835	901802	316.811	316.742	425.159	317.087	0	0
1	52574364	54796778	2222414	316.811	316.742	316.811	317.087	0	0
1	54798204	55207998	409794	316.811	316.742	316.811	317.087	0	0
1	55208912	55624316	415404	316.811	316.742	316.811	317.087	0	0
1	55624841	56053350	428509	100.116	316.742	533.506	317.087	0	0
1	56056898	57522516	1465618	316.811	316.742	316.811	317.087	0	0
1	57522993	57788573	265580	100.116	316.742	533.506	317.087	0	0
1	57788959	58304085	515126	100.116	316.742	641.854	317.087	0	0
1	58323584	58977378	653794	316.811	316.742	316.811	317.087	0	0
1	58977681	62353946	3376265	100.116	316.742	641.854	317.087	0	0
1	62363405	62737340	373935	100.116	316.742	533.506	317.087	0	0
1	62737950	63345566	607616	316.811	316.742	316.811	317.087	0	0
1	63346205	64054483	708278	316.811	316.742	425.159	317.087	0	0
1	64054833	64192140	137307	316.811	316.742	316.811	317.087	0	0
1	64192377	64673813	481436	316.811	316.742	316.811	317.087	0	0
1	64684223	66093300	1409077	316.811	316.742	316.811	317.087	0	0
1	66093490	66225021	131531	100.116	316.742	533.506	317.087	0	0
1	66226202	67784669	1558467	316.811	316.742	316.811	317.087	0	0
1	67787647	68020540	232893	100.116	316.742	533.506	317.087	0	0
1	68023918	68873023	849105	316.811	316.742	316.811	317.087	0	0
1	68873363	69346623	473260	316.811	316.742	316.811	317.087	0	0
1	69349757	72278461	2928704	316.811	316.742	316.811	317.087	0	0
1	72279313	73301904	1022591	100.116	316.742	533.506	317.087	0	0
1	73302683	73714314	411631	316.811	316.742	316.811	317.087	0	0
1	73716900	74034973	318073	316.811	316.742	425.159	317.087	0	0
1	74035793	74845461	809668	316.811	316.742	316.811	317.087	0	0
1	74847515	75298297	450782	316.811	316.742	316.811	317.087	0	0
1	75299908	75871061	571153	316.811	316.742	316.811	317.087	0	0
1	75872166	76003649	131483	100.116	316.742	533.506	317.087	0	0
1	76010675	78299611	2288936	316.811	316.742	316.811	317.087	0	0
1	78300152	78896070	595918	316.811	316.742	425.159	317.087	0	0
1	78898156	79710454	812298	316.811	316.742	316.811	317.087	0	0
1	79711218	79845737	134519	316.811	316.742	425.159	317.087	0	0
1	79845839	80404989	559150	316.811	316.742	316.811	317.087	0	0
1	80405943	81144179	738236	316.811	316.742	425.159	317.087	0	0
1	81144559	83206248	2061689	316.811	316.742	316.811	317.087	0	0
1	83210402	83692035	481633	316.811	316.742	425.159	317.087	0	0
1	83700750	84260458	559708	316.811	316.742	316.811	317.087	0	0
1	84261262	84623400	362138	100.116	316.742	533.506	317.087	0	0
1	84624319	86155864	1531545	316.811	316.742	316.811	317.087	0	0
1	86157968	86251018	93050	100.116	316.742	533.506	317.087	0	0
1	86251476	86465249	213773	316.811	316.742	316.811	317.087	0	0
1	86468493	87392286	923793	316.811	316.742	425.159	317.087	0	0
1	87394891	89366192	1971301	316.811	316.742	316.811	317.087	0	0
1	89366905	89604081	237176	100.116	316.742	533.506	317.087	0	0
1	89605760	90132463	526703	316.811	316.742	316.811	317.087	0	0
1	90132914	91557188	1424274	100.116	316.742	533.506	317.087	0	0
1	91557834	92501859	944025	316.811	316.742	316.811	317.087	0	0
1	92502755	93549007	1046252	316.811	316.742	316.811	317.087	0	0
1	93558949	96139413	2580464	316.811	316.742	425.159	317.087	0	0
1	96140947	96560354	419407	100.116	316.742	533.506	317.087	0	0
1	96591659	96848448	256789	316.811	316.742	425.159	317.087	0	0
1	96849453	97365103	515650	316.811	316.742	425.159	317.087	0	0
1	97366942	97549850	182908	316.811	316.742	316.811	317.087	0	0
1	97567703	98124988	557285	100.116	316.742	533.506	317.087	0	0
1	98127074	98319713	192639	316.811	316.742	316.811	317.087	0	0
1	98330953	98623157	292204	316.811	316.742	425.159	317.087	0	0
1	98623455	99491959	868504	316.811	316.742	316.811	317.087	0	0
1	99493220	99649476	156256	100.116	316.742	533.506	317.087	0	0
1	99650004	100053276	403272	316.811	316.742	316.811	317.087	0	0
1	100056713	100746700	689987	100.116	316.742	533.506	317.087	0	0
1	100747325	101622813	875488	316.811	316.742	316.811	317.087	0	0
1	101622989	102760665	1137676	316.811	316.742	425.159	317.087	0	0
1	102764445	102943132	178687	316.811	316.742	316.811	317.087	0	0
1	102943739	104041477	1097738	316.811	316.742	316.811	317.087	0	0
1	104042877	104750218	707341	316.811	316.742	316.811	317.087	0	0
1	104751671	105082380	330709	316.811	316.742	316.811	317.087	0	0
1	105084196	105916382	832186	316.811	316.742	316.811	317.087	0	0
1	105917509	106890839	973330	316.811	316.742	316.811	317.087	0	0
1	106891332	107584101	692769	316.811	316.742	316.811	317.087	0	0
1	107585273	107687777	102504	316.811	316.742	316.811	317.087	0	0
1	107689273	110188143	2498870	316.811	316.742	316.811	317.087	0	0
1	110191172	110451896	260724	100.116	316.742	533.506	317.087	0	0
1	110453474	111775070	1321596	316.811	316.742	316.811	317.087	0	0
1	111776766	112247944	471178	316.811	316.742	425.159	317.087	0	0
1	112248611	115539961	3291350	316.811	316.742	316.811	317.087	0	0
1	115540312	116212220	671908	316.811	316.742	425.159	317.087	0	0
1	116212583	117171081	958498	316.811	316.742	316.811	317.087	0	0
1	117173484	117594517	421033	316.811	316.742	316.811	317.087	0	0
1	117598574	117733913	135339	316.811	316.742	316.811	317.087	0	0
1	117734630	118334515	599885	316.811	316.742	316.811	317.087	0	0
1	118335759	118442812	107053	316.811	316.742	316.811	317.087	0	0
1	118445265	118829775	384510	100.116	316.742	533.506	317.087	0	0
1	118830114	119464929	634815	316.811	316.742	316.811	317.087	0	0
1	119465513	119681846	216333	100.116	316.742	641.854	317.087	0	0
1	119682349	121742438	2060089	316.811	316.742	316.811	317.087	0	0
1	143523936	146125974	2602038	316.811	317.123	533.506	538.129	0	0
1	147415338	149748349	2333011	100.116	317.123	641.854	538.129	0	0
1	149757787	151164668	1406881	316.811	317.123	425.159	538.129	0	0
1	151169445	152021982	852537	316.811	317.123	533.506	538.129	0	0
1	152022772	152483541	460769	316.811	317.123	425.159	538.129	0	0
1	152483882	152564284	80402	100.116	317.123	641.854	538.129	0	0
1	152564679	155616653	3051974	316.811	317.123	425.159	538.129	0	0
1	155619507	156455918	836411	316.811	317.123	425.159	538.129	0	0
1	156459576	156840298	380722	316.811	317.123	425.159	538.129	0	0
1	156847339	157509241	661902	316.811	317.123	425.159	538.129	0	0
1	157511463	158971844	1460381	316.811	317.123	425.159	538.129	0	0
1	158973592	160432794	1459202	316.811	317.123	425.159	538.129	0	0
1	160434545	160635354	200809	100.116	317.123	750.201	538.129	0	0
1	160637934	160952961	315027	316.811	317.123	533.506	538.129	0	0
1	160955284	161086665	131381	100.116	317.123	641.854	538.129	0	0
1	161098450	161873469	775019	316.811	317.123	533.506	538.129	0	0
1	161878214	162797378	919164	316.811	317.123	425.159	538.129	0	0
1	162800626	166744727	3944101	316.811	317.123	425.159	538.129	0	0
1	166745584	166960290	214706	100.116	317.123	750.201	538.129	0	0
1	166963428	167556504	593076	316.811	317.123	425.159	538.129	0	0
1	167557881	170225452	2667571	316.811	317.123	425.159	538.129	0	0
1	170226090	170559821	333731	100.116	317.123	641.854	538.129	0	0
1	170563038	170822443	259405	316.811	317.123	425.159	538.129	0	0
1	170824388	170947060	122672	316.811	317.123	425.159	538.129	0	0
1	170948318	171433104	484786	316.811	317.123	425.159	538.129	0	0
1	171433723	171652835	219112	100.116	317.123	641.854	538.129	0	0
1	171655005	175707760	4052755	208.464	317.123	533.506	538.129	0	0
1	175712768	177064414	1351646	316.811	317.123	425.159	538.129	0	0
1	177064904	178640623	1575719	316.811	317.123	425.159	538.129	0	0
1	178648202	178950111	301909	100.116	317.123	750.201	538.129	0	0
1	178950891	181646670	2695779	316.811	317.123	425.159	538.129	0	0
1	181647101	181937576	290475	100.116	317.123	641.854	538.129	0	0
1	181951286	183434708	1483422	316.811	317.123	425.159	538.129	0	0
1	183436247	183722641	286394	100.116	317.123	641.854	538.129	0	0
1	183723182	184036611	313429	316.811	317.123	425.159	538.129	0	0
1	184037985	184462617	424632	100.116	317.123	641.854	538.129	0	0
1	184474967	185541456	1066489	316.811	317.123	425.159	538.129	0	0
1	185541772	186974427	1432655	316.811	317.123	533.506	538.129	0	0
1	186975556	187554396	578840	316.811	317.123	425.159	538.129	0	0
1	187555309	188653575	1098266	100.116	317.123	750.201	538.129	0	0
1	188653933	189734008	1080075	316.811	317.123	425.159	538.129	0	0
1	189738837	189870975	132138	100.116	317.123	750.201	538.129	0	0
1	189871947	191951967	2080020	208.464	317.123	533.506	538.129	0	0
1	191954503	192126668	172165	100.116	317.123	750.201	538.129	0	0
1	192128236	192379471	251235	316.811	317.123	533.506	538.129	0	0
1	192388891	192893504	504613	100.116	317.123	641.854	538.129	0	0
1	192901339	193858624	957285	316.811	317.123	425.159	538.129	0	0
1	193858896	194596414	737518	100.116	317.123	750.201	538.129	0	0
1	194596735	195085210	488475	316.811	317.123	425.159	538.129	0	0
1	195085403	195186500	101097	100.116	317.123	750.201	538.129	0	0
1	195187045	200059123	4872078	208.464	317.123	533.506	538.129	0	0
1	200063751	202248444	2184693	316.811	317.123	425.159	538.129	0	0
1	202250344	202617884	367540	100.116	317.123	750.201	538.129	0	0
1	202619599	202821409	201810	316.811	317.123	425.159	538.129	0	0
1	202828990	204711882	1882892	316.811	317.123	425.159	538.129	0	0
1	204712196	205065595	353399	316.811	317.123	425.159	538.129	0	0
1	205066327	205301197	234870	100.116	317.123	750.201	538.129	0	0
1	205320248	205701241	380993	316.811	317.123	425.159	538.129	0	0
1	205701598	208646201	2944603	316.811	317.123	425.159	538.129	0	0
1	208653495	209061412	407917	316.811	317.123	425.159	538.129	0	0
1	209062404	211457571	2395167	316.811	317.123	533.506	538.129	0	0
1	211461494	212906058	1444564	316.811	317.123	425.159	538.129	0	0
1	212906665	213542498	635833	316.811	317.123	425.159	538.129	0	0
1	213542768	216076228	2533460	316.811	317.123	533.506	538.129	0	0
1	216079400	216754126	674726	316.811	317.123	425.159	538.129	0	0
1	216757735	218682344	1924609	316.811	317.123	425.159	538.129	0	0
1	218683402	218960889	277487	100.116	317.123	641.854	538.129	0	0
1	218961457	219078964	117507	316.811	317.123	425.159	538.129	0	0
1	219084146	219564916	480770	100.116	317.123	750.201	538.129	0	0
1	219566565	219953543	386978	316.811	317.123	425.159	538.129	0	0
1	219953927	220466967	513040	316.811	317.123	425.159	538.129	0	0
1	220469217	222584580	2115363	316.811	317.123	425.159	538.129	0	0
1	222584913	223060863	475950	316.811	317.123	425.159	538.129	0	0
1	223088809	223892290	803481	316.811	317.123	425.159	538.129	0	0
1	223893073	224355356	462283	100.116	317.123	750.201	538.129	0	0
1	224356329	224750677	394348	316.811	317.123	425.159	538.129	0	0
1	224755148	225089246	334098	100.116	317.123	641.854	538.129	0	0
1	225100223	225365207	264984	316.811	317.123	425.159	538.129	0	0
1	225365751	225646679	280928	100.116	317.123	750.201	538.129	0	0
1	225648975	227397960	1748985	316.811	317.123	425.159	538.129	0	0
1	227398224	227585305	187081	316.811	317.123	425.159	538.129	0	0
1	227589792	232429138	4839346	316.811	317.123	425.159	538.129	0	0
1	232432547	232537408	104861	100.116	317.123	641.854	538.129	0	0
1	232539286	233142866	603580	316.811	317.123	425.159	538.129	0	0
1	233145181	233833883	688702	316.811	317.123	533.506	538.129	0	0
1	233834440	236520757	2686317	208.464	317.123	533.506	538.129	0	0
1	236523275	237616900	1093625	316.811	317.123	425.159	538.129	0	0
1	237618689	238781902	1163213	316.811	317.123	425.159	538.129	0	0
1	238814089	239863110	1049021	316.811	317.123	425.159	538.129	0	0
1	239864200	240751259	887059	316.811	317.123	425.159	538.129	0	0
1	240752288	242388396	1636108	316.811	317.123	425.159	538.129	0	0
1	242389572	243506048	1116476	316.811	317.123	425.159	538.129	0	0
1	243515087	244015311	500224	100.116	317.123	641.854	538.129	0	0
1	244018619	244959346	940727	316.811	317.123	425.159	538.129	0	0
1	244959815	245195061	235246	316.811	317.123	425.159	538.129	0	0
1	245195317	246194510	999193	316.811	317.123	425.159	538.129	0	0
1	246195610	246445510	249900	100.116	317.123	750.201	538.129	0	0
1	246446054	248922185	2476131	316.811	317.123	425.159	538.129	0	0
2	13241	907232	893991	316.811	316.906	316.811	316.583	0	0
2	907897	1162527	254630	100.116	316.906	533.506	316.583	0	0
2	1163574	1346435	182861	316.811	316.906	316.811	316.583	0	0
2	1347730	1768985	421255	316.811	316.906	316.811	316.583	0	0
2	1771633	3121799	1350166	316.811	316.906	316.811	316.583	0	0
2	3125316	3582419	457103	100.116	316.906	533.506	316.583	0	0
2	3585630	12644095	9058465	316.811	316.906	316.811	316.583	0	0
2	12646158	15027356	2381198	316.811	316.906	316.811	316.583	0	0
2	15027943	15330878	302935	316.811	316.906	316.811	316.583	0	0
2	15336611	15578056	241445	100.116	316.906	533.506	316.583	0	0
2	15578920	18512161	2933241	316.811	316.906	316.811	316.583	0	0
2	18513848	20522199	2008351	316.811	316.906	316.811	316.583	0	0
2	20525047	20690626	165579	316.811	316.906	316.811	316.583	0	0
2	20692127	21623993	931866	100.116	316.906	425.159	316.583	0	0
2	21639220	22011816	372596	316.811	316.906	316.811	316.583	0	0
2	22017199	22388610	371411	100.116	316.906	533.506	316.583	0	0
2	22397290	23662690	1265400	316.811	316.906	316.811	316.583	0	0
2	23663752	24034380	370628	100.116	316.906	533.506	316.583	0	0
2	24039820	24223173	183353	316.811	316.906	316.811	316.583	0	0
2	24224315	24436385	212070	100.116	316.906	533.506	316.583	0	0
2	24438351	25978103	1539752	316.811	316.906	316.811	316.583	0	0
2	25979682	26318290	338608	316.811	316.906	316.811	316.583	0	0
2	26318559	29516136	3197577	316.811	316.906	316.811	316.583	0	0
2	29517212	29811175	293963	100.116	316.906	533.506	316.583	0	0
2	29811851	31626839	1814988	316.811	316.906	316.811	316.583	0	0
2	31628133	33903975	2275842	316.811	316.906	425.159	316.583	0	0
2	33904288	34589686	685398	316.811	316.906	316.811	316.583	0	0
2	34590016	35118139	528123	316.811	316.906	425.159	316.583	0	0
2	35119415	35734875	615460	316.811	316.906	316.811	316.583	0	0
2	35735227	37195122	1459895	316.811	316.906	425.159	316.583	0	0
2	37196980	38936068	1739088	316.811	316.906	316.811	316.583	0	0
2	38937913	39459499	521586	316.811	316.906	316.811	316.583	0	0
2	39459967	40970871	1510904	316.811	316.906	425.159	316.583	0	0
2	40972453	44248978	3276525	316.811	316.906	316.811	316.583	0	0
2	44250026	44655661	405635	316.811	316.906	316.811	316.583	0	0
2	44658383	45317499	659116	316.811	316.906	316.811	316.583	0	0
2	45318429	45616803	298374	100.116	316.906	533.506	316.583	0	0
2	45617575	47980138	2362563	316.811	316.906	316.811	316.583	0	0
2	47984049	48260585	276536	316.811	316.906	316.811	316.583	0	0
2	48261241	48726070	464829	316.811	316.906	316.811	316.583	0	0
2	48726840	51533544	2806704	316.811	316.906	316.811	316.583	0	0
2	51534738	51723186	188448	100.116	316.906	533.506	316.583	0	0
2	51723908	52464259	740351	316.811	316.906	316.811	316.583	0	0
2	52465328	53233426	768098	100.116	316.906	533.506	316.583	0	0
2	53241694	54182964	941270	316.811	316.906	316.811	316.583	0	0
2	54183041	54373419	190378	316.811	316.906	316.811	316.583	0	0
2	54387903	55195318	807415	316.811	316.906	316.811	316.583	0	0
2	55197733	55905905	708172	316.811	316.906	425.159	316.583	0	0
2	55906381	56816444	910063	316.811	316.906	316.811	316.583	0	0
2	56816881	57014003	197122	100.116	316.906	533.506	316.583	0	0
2	57014623	63080489	6065866	316.811	316.906	316.811	316.583	0	0
2	63090867	64272389	1181522	100.116	316.906	533.506	316.583	0	0
2	64274541	64638670	364129	316.811	316.906	316.811	316.583	0	0
2	64640056	65180628	540572	316.811	316.906	425.159	316.583	0	0
2	65181672	67467175	2285503	316.811	316.906	316.811	316.583	0	0
2	67473537	67755059	281522	100.116	316.906	533.506	316.583	0	0
2	67756038	71193124	3437086	316.811	316.906	316.811	316.583	0	0
2	71196193	71867486	671293	100.116	316.906	641.854	316.583	0	0
2	71869816	73130305	1260489	316.811	316.906	316.811	316.583	0	0
2	73132213	73315557	183344	100.116	316.906	533.506	316.583	0	0
2	73323682	75228082	1904400	316.811	316.906	316.811	316.583	0	0
2	75230136	75351220	121084	100.116	316.906	533.506	316.583	0	0
2	75353472	76011118	657646	316.811	316.906	316.811	316.583	0	0
2	76011565	76644596	633031	316.811	316.906	316.811	316.583	0	0
2	76645140	78788649	2143509	316.811	316.906	316.811	316.583	0	0
2	78794303	79054100	259797	100.116	316.906	533.506	316.583	0	0
2	79055783	79923105	867322	316.811	316.906	316.811	316.583	0	0
2	79925390	80297974	372584	100.116	316.906	533.506	316.583	0	0
2	80328960	80695079	366119	316.811	316.906	316.811	316.583	0	0
2	80695881	81389658	693777	316.811	316.906	316.811	316.583	0	0
2	81390004	82035462	645458	316.811	316.906	316.811	316.583	0	0
2	82041037	82967980	926943	316.811	316.906	316.811	316.583	0	0
2	82977212	84416486	1439274	316.811	316.906	316.811	316.583	0	0
2	84420340	84979037	558697	316.811	316.906	425.159	316.583	0	0
2	84981345	85899300	917955	316.811	316.906	316.811	316.583	0	0
2	85900634	86312434	411800	316.811	316.906	316.811	316.583	0	0
2	86318350	88543893	2225543	316.811	316.906	316.811	316.583	0	0
2	88545179	95352308	6807129	100.116	316.906	641.854	316.583	0	0
2	95357916	96879954	1522038	316.811	316.906	316.811	316.583	0	0
2	96911117	98025697	1114580	100.116	316.906	533.506	316.583	0	0
2	98091766	99044283	952517	316.811	316.906	316.811	316.583	0	0
2	99047131	99370181	323050	100.116	316.906	533.506	316.583	0	0
2	99387349	99731758	344409	316.811	316.906	316.811	316.583	0	0
2	99732211	99862186	129975	316.811	316.906	316.811	316.583	0	0
2	99863501	100935924	1072423	316.811	316.906	316.811	316.583	0	0
2	100941104	101169846	228742	100.116	316.906	533.506	316.583	0	0
2	101171702	101678428	506726	316.811	316.906	316.811	316.583	0	0
2	101680925	101990064	309139	100.116	316.906	533.506	316.583	0	0
2	101993894	102189451	195557	316.811	316.906	316.811	316.583	0	0
2	102189731	102560955	371224	316.811	316.906	316.811	316.583	0	0
2	102563483	103476269	912786	316.811	316.906	316.811	316.583	0	0
2	103481599	103958986	477387	100.116	316.906	533.506	316.583	0	0
2	104029956	107197381	3167425	316.811	316.906	316.811	316.583	0	0
2	107199106	107562019	362913	100.116	316.906	533.506	316.583	0	0
2	107563256	108071528	508272	316.811	316.906	425.159	316.583	0	0
2	108071922	108268187	196265	316.811	316.906	316.811	316.583	0	0
2	108269396	108830608	561212	316.811	316.906	316.811	316.583	0	0
2	108831210	108923197	91987	316.811	316.906	316.811	316.583	0	0
2	108925789	109009280	83491	316.811	316.906	316.811	316.583	0	0
2	109012725	109268118	255393	100.116	316.906	533.506	316.583	0	0
2	109271114	111049450	1778336	316.811	316.906	316.811	316.583	0	0
2	111050100	111665635	615535	316.811	316.906	425.159	316.583	0	0
2	111666815	112479074	812259	316.811	316.906	316.811	316.583	0	0
2	112486675	112673809	187134	316.811	316.906	316.811	316.583	0	0
2	112677094	113685774	1008680	316.811	316.906	316.811	316.583	0	0
2	113688277	113812074	123797	100.116	316.906	533.506	316.583	0	0
2	113812621	114210650	398029	316.811	316.906	316.811	316.583	0	0
2	114212217	114510640	298423	100.116	316.906	533.506	316.583	0	0
2	114511997	115184246	672249	316.811	316.906	425.159	316.583	0	0
2	115185064	115567824	382760	100.116	316.906	533.506	316.583	0	0
2	115569799	119058721	3488922	316.811	316.906	316.811	316.583	0	0
2	119061266	119322371	261105	316.811	316.906	316.811	316.583	0	0
2	119324145	119574400	250255	316.811	316.906	316.811	316.583	0	0
2	119588612	120222852	634240	316.811	316.906	316.811	316.583	0	0
2	120229132	121307579	1078447	100.116	316.906	641.854	316.583	0	0
2	121312836	122185892	873056	100.116	316.906	533.506	316.583	0	0
2	122187932	123392152	1204220	316.811	316.906	316.811	316.583	0	0
2	123392426	123507782	115356	100.116	316.906	533.506	316.583	0	0
2	123508147	124348065	839918	316.811	316.906	316.811	316.583	0	0
2	124350614	125201408	850794	316.811	316.906	316.811	316.583	0	0
2	125253234	125837520	584286	316.811	316.906	316.811	316.583	0	0
2	125837871	125921647	83776	100.116	316.906	533.506	316.583	0	0
2	125922062	126854230	932168	316.811	316.906	316.811	316.583	0	0
2	126855930	126971014	115084	316.811	316.906	316.811	316.583	0	0
2	126971544	129085355	2113811	316.811	316.906	316.811	316.583	0	0
2	129086571	129559431	472860	316.811	316.906	316.811	316.583	0	0
2	129560327	129995275	434948	316.811	316.906	316.811	316.583	0	0
2	129995694	132042144	2046450	316.811	316.906	425.159	316.583	0	0
2	132042517	134679031	2636514	316.811	316.906	316.811	316.583	0	0
2	134686752	136302856	1616104	316.811	316.906	316.811	316.583	0	0
2	136303478	136388046	84568	316.811	316.906	316.811	316.583	0	0
2	136388754	136634072	245318	316.811	316.906	316.811	316.583	0	0
2	136634392	138127953	1493561	316.811	316.906	316.811	316.583	0	0
2	138129772	138350947	221175	100.116	316.906	533.506	316.583	0	0
2	138352158	141045927	2693769	316.811	316.906	316.811	316.583	0	0
2	141046799	141125140	78341	100.116	316.906	533.506	316.583	0	0
2	141125394	142292244	1166850	316.811	316.906	316.811	316.583	0	0
2	142294302	143135714	841412	100.116	316.906	533.506	316.583	0	0
2	143136007	144484555	1348548	316.811	316.906	316.811	316.583	0	0
2	144491064	145288776	797712	100.116	316.906	533.506	316.583	0	0
2	145292108	145840052	547944	316.811	316.906	316.811	316.583	0	0
2	145842911	146242795	399884	100.116	316.906	533.506	316.583	0	0
2	146243150	148354337	2111187	316.811	316.906	316.811	316.583	0	0
2	148354756	148877786	523030	316.811	316.906	425.159	316.583	0	0
2	148880189	150679518	1799329	316.811	316.906	316.811	316.583	0	0
2	150683397	150856844	173447	100.116	316.906	533.506	316.583	0	0
2	150856965	151492328	635363	316.811	316.906	316.811	316.583	0	0
2	151492880	152064597	571717	316.811	316.906	316.811	316.583	0	0
2	152064977	152221259	156282	316.811	316.906	316.811	316.583	0	0
2	152222995	152512986	289991	100.116	316.906	533.506	316.583	0	0
2	152514768	154167129	1652361	316.811	316.906	316.811	316.583	0	0
2	154168128	154497199	329071	100.116	316.906	533.506	316.583	0	0
2	154512565	154794859	282294	316.811	316.906	316.811	316.583	0	0
2	154797046	155267805	470759	100.116	316.906	533.506	316.583	0	0
2	155269540	156315170	1045630	316.811	316.906	316.811	316.583	0	0
2	156315725	156933663	617938	316.811	316.906	425.159	316.583	0	0
2	156951361	158262165	1310804	316.811	316.906	316.811	316.583	0	0
2	158265413	158725175	459762	316.811	316.906	316.811	316.583	0	0
2	158726048	159291195	565147	316.811	316.906	316.811	316.583	0	0
2	159292021	159388577	96556	100.116	316.906	533.506	316.583	0	0
2	159389670	160959870	1570200	316.811	316.906	316.811	316.583	0	0
2	160960388	161242642	282254	316.811	316.906	425.159	316.583	0	0
2	161248273	161417380	169107	316.811	316.906	316.811	316.583	0	0
2	161421722	161937288	515566	100.116	316.906	533.506	316.583	0	0
2	161937575	164276204	2338629	316.811	316.906	425.159	316.583	0	0
2	164276952	164982266	705314	316.811	316.906	316.811	316.583	0	0
2	164982866	165678018	695152	316.811	316.906	425.159	316.583	0	0
2	165679408	167474361	1794953	100.116	316.906	533.506	316.583	0	0
2	167479290	167947621	468331	316.811	316.906	316.811	316.583	0	0
2	167957898	168086110	128212	316.811	316.906	316.811	316.583	0	0
2	168087045	169774127	1687082	316.811	316.906	316.811	316.583	0	0
2	169774858	171662203	1887345	316.811	316.906	425.159	316.583	0	0
2	171664132	173326590	1662458	316.811	316.906	316.811	316.583	0	0
2	173328911	173577231	248320	316.811	316.906	316.811	316.583	0	0
2	173578619	174748441	1169822	316.811	316.906	316.811	316.583	0	0
2	174748872	175317298	568426	316.811	316.906	316.811	316.583	0	0
2	175318450	176973609	1655159	316.811	316.906	316.811	316.583	0	0
2	176974908	177710598	735690	316.811	316.906	316.811	316.583	0	0
2	177711324	180444212	2732888	316.811	316.906	316.811	316.583	0	0
2	180445163	182895609	2450446	316.811	316.906	425.159	316.583	0	0
2	182897103	183238300	341197	316.811	316.906	316.811	316.583	0	0
2	183245738	183480557	234819	316.811	316.906	425.159	316.583	0	0
2	183481093	184039453	558360	316.811	316.906	316.811	316.583	0	0
2	184040528	184321558	281030	100.116	316.906	533.506	316.583	0	0
2	184322417	187223505	2901088	316.811	316.906	316.811	316.583	0	0
2	187242352	188965365	1723013	316.811	316.906	425.159	316.583	0	0
2	188969284	190128209	1158925	316.811	316.906	316.811	316.583	0	0
2	190128636	190837993	709357	316.811	316.906	316.811	316.583	0	0
2	190838404	191220415	382011	316.811	316.906	316.811	316.583	0	0
2	191221501	193363278	2141777	316.811	316.906	425.159	316.583	0	0
2	193373569	193584777	211208	316.811	316.906	425.159	316.583	0	0
2	193585060	194434109	849049	316.811	316.906	316.811	316.583	0	0
2	194435597	194792518	356921	316.811	316.906	316.811	316.583	0	0
2	194793245	195445809	652564	316.811	316.906	425.159	316.583	0	0
2	195447752	196209263	761511	316.811	316.906	316.811	316.583	0	0
2	196212079	196632646	420567	316.811	316.906	316.811	316.583	0	0
2	196634242	198090984	1456742	316.811	316.906	316.811	316.583	0	0
2	198097519	199808544	1711025	316.811	316.906	425.159	316.583	0	0
2	199808828	204437462	4628634	316.811	316.906	316.811	316.583	0	0
2	204441301	205217765	776464	100.116	316.906	641.854	316.583	0	0
2	205218183	208059576	2841393	316.811	316.906	316.811	316.583	0	0
2	208060235	208533119	472884	316.811	316.906	316.811	316.583	0	0
2	208538943	209175615	636672	316.811	316.906	316.811	316.583	0	0
2	209177256	209374789	197533	100.116	316.906	533.506	316.583	0	0
2	209376183	211290376	1914193	316.811	316.906	316.811	316.583	0	0
2	211291136	211654537	363401	100.116	316.906	533.506	316.583	0	0
2	211655681	214212743	2557062	316.811	316.906	316.811	316.583	0	0
2	214213042	214544954	331912	100.116	316.906	533.506	316.583	0	0
2	214546576	217241406	2694830	316.811	316.906	316.811	316.583	0	0
2	217241883	217879953	638070	316.811	316.906	316.811	316.583	0	0
2	217880411	218426472	546061	316.811	316.906	316.811	316.583	0	0
2	218428786	219671011	1242225	316.811	316.906	316.811	316.583	0	0
2	219691790	221545464	1853674	316.811	316.906	316.811	316.583	0	0
2	221569000	222244072	675072	316.811	316.906	316.811	316.583	0	0
2	222244283	222728445	484162	316.811	316.906	316.811	316.583	0	0
2	222729279	222958414	229135	100.116	316.906	533.506	316.583	0	0
2	222958936	223365347	406411	100.116	94.483	316.811	317.22	0	0
2	223365762	223863261	497499	316.811	316.448	316.811	317.228	0	0
2	223864023	224325148	461125	316.811	316.448	425.159	317.228	0	0
2	224326669	228178994	3852325	316.811	316.448	316.811	317.228	0	0
2	228180240	228371839	191599	100.116	316.448	533.506	317.228	0	0
2	228379846	231544032	3164186	316.811	316.448	316.811	317.228	0	0
2	231547325	231931292	383967	316.811	316.448	425.159	317.228	0	0
2	231932311	232693609	761298	316.811	316.448	316.811	317.228	0	0
2	232694602	232981704	287102	316.811	316.448	316.811	317.228	0	0
2	232981788	233070736	88948	316.811	316.448	316.811	317.228	0	0
2	233074905	233328741	253836	316.811	317.382	533.506	537.729	0	0
2	233329119	233574118	244999	100.116	317.382	750.201	537.729	0	0
2	233574537	235951502	2376965	316.811	317.382	425.159	537.729	0	0
2	235951502	235952274	772	316.811	316.346	425.159	316.79	0	0
2	235952636	237665299	1712663	316.811	316.346	316.811	316.79	0	0
2	237665783	238086187	420404	316.811	316.346	425.159	316.79	0	0
2	238098009	238882430	784421	316.811	316.346	316.811	316.79	0	0
2	238883454	241009344	2125890	100.116	316.346	641.854	316.79	0	0
2	241011165	241252565	241400	316.811	316.346	316.811	316.79	0	0
3	19817	377460	357643	316.811	316.54	316.811	316.811	0	0
3	378894	1017970	639076	316.811	316.54	425.159	316.811	0	0
3	1018351	2487316	1468965	316.811	316.54	316.811	316.811	0	0
3	2488452	5987297	3498845	316.811	316.54	425.159	316.811	0	0
3	5988023	7141230	1153207	316.811	316.54	316.811	316.811	0	0
3	7142717	7643657	500940	316.811	316.54	425.159	316.811	0	0
3	7643976	11224424	3580448	316.811	316.54	316.811	316.811	0	0
3	11226335	11470501	244166	316.811	316.54	316.811	316.811	0	0
3	11472204	13279697	1807493	316.811	316.54	316.811	316.811	0	0
3	13312119	13536554	224435	100.116	316.54	533.506	316.811	0	0
3	13537935	15491349	1953414	316.811	316.54	316.811	316.811	0	0
3	15498263	16106896	608633	100.116	316.54	533.506	316.811	0	0
3	16107354	16481328	373974	316.811	316.54	316.811	316.811	0	0
3	16487494	17109634	622140	316.811	316.54	316.811	316.811	0	0
3	17111869	19746721	2634852	316.811	316.54	316.811	316.811	0	0
3	19747348	19938523	191175	100.116	316.54	533.506	316.811	0	0
3	19940063	21824489	1884426	316.811	316.54	316.811	316.811	0	0
3	21825976	22064958	238982	100.116	316.54	533.506	316.811	0	0
3	22065223	22595714	530491	316.811	316.54	316.811	316.811	0	0
3	22597033	22705443	108410	100.116	316.54	533.506	316.811	0	0
3	22705807	25883207	3177400	316.811	316.54	316.811	316.811	0	0
3	25883822	26154907	271085	100.116	316.54	533.506	316.811	0	0
3	26159808	28523250	2363442	316.811	316.54	316.811	316.811	0	0
3	28531864	28849137	317273	100.116	316.54	641.854	316.811	0	0
3	28852561	29425826	573265	316.811	316.54	316.811	316.811	0	0
3	29426440	29770227	343787	100.116	316.54	533.506	316.811	0	0
3	29770427	30208515	438088	316.811	316.54	316.811	316.811	0	0
3	30226266	30430591	204325	100.116	316.54	533.506	316.811	0	0
3	30465999	41862000	11396001	316.811	316.54	316.811	316.811	0	0
3	41869079	42142509	273430	100.116	316.54	533.506	316.811	0	0
3	42144070	44179966	2035896	316.811	316.54	316.811	316.811	0	0
3	44180859	45572251	1391392	316.811	316.54	425.159	316.811	0	0
3	45573886	47979184	2405298	316.811	316.54	316.811	316.811	0	0
3	47979528	53499800	5520272	316.811	316.54	425.159	316.811	0	0
3	53501046	55156874	1655828	316.811	316.54	316.811	316.811	0	0
3	55157559	55346906	189347	316.811	316.54	316.811	316.811	0	0
3	55348062	56430432	1082370	316.811	316.54	316.811	316.811	0	0
3	56431686	56794782	363096	316.811	316.54	316.811	316.811	0	0
3	56795864	62493111	5697247	316.811	316.54	316.811	316.811	0	0
3	62495388	63417772	922384	316.811	316.54	316.811	316.811	0	0
3	63420336	66934149	3513813	316.811	316.54	316.811	316.811	0	0
3	66936353	67304558	368205	316.811	316.54	425.159	316.811	0	0
3	67305386	69090149	1784763	316.811	316.54	316.811	316.811	0	0
3	69094347	69307414	213067	316.811	316.54	425.159	316.811	0	0
3	69309429	69741006	431577	316.811	316.54	316.811	316.811	0	0
3	69742860	70188872	446012	100.116	316.54	533.506	316.811	0	0
3	70189199	72371163	2181964	316.811	316.54	316.811	316.811	0	0
3	72372980	72598871	225891	100.116	316.54	533.506	316.811	0	0
3	72599829	74626760	2026931	316.811	316.54	316.811	316.811	0	0
3	74627806	75321487	693681	100.116	316.54	533.506	316.811	0	0
3	75327924	75914627	586703	316.811	316.54	316.811	316.811	0	0
3	75916658	76356214	439556	316.811	316.54	425.159	316.811	0	0
3	76356644	77511511	1154867	316.811	316.54	316.811	316.811	0	0
3	77512256	79108204	1595948	316.811	316.54	425.159	316.811	0	0
3	79110447	79589214	478767	316.811	316.54	316.811	316.811	0	0
3	79600335	79916394	316059	100.116	316.54	533.506	316.811	0	0
3	79924229	80452844	528615	316.811	316.54	316.811	316.811	0	0
3	80456525	80692773	236248	316.811	316.54	425.159	316.811	0	0
3	80693105	82887187	2194082	316.811	316.54	316.811	316.811	0	0
3	82888522	83745553	857031	316.811	316.54	425.159	316.811	0	0
3	83748324	85324961	1576637	316.811	316.54	316.811	316.811	0	0
3	85330911	85608796	277885	316.811	316.54	425.159	316.811	0	0
3	85609080	86143696	534616	316.811	316.54	316.811	316.811	0	0
3	86145974	87088933	942959	316.811	316.54	316.811	316.811	0	0
3	87090044	87903124	813080	316.811	316.54	316.811	316.811	0	0
3	87907628	88047874	140246	100.116	316.54	533.506	316.811	0	0
3	88048222	88492626	444404	316.811	316.54	316.811	316.811	0	0
3	88498090	89223348	725258	316.811	316.54	316.811	316.811	0	0
3	89223869	94000000	4776131	100.116	316.54	533.506	316.811	0	0
3	94000000	94002676	2676	100.116	316.727	533.506	497.421	0	0
3	94006453	95244167	1237714	316.811	316.727	425.159	497.421	0	0
3	95247267	95507646	260379	100.116	316.727	641.854	497.421	0	0
3	95507945	96418226	910281	316.811	316.727	425.159	497.421	0	0
3	96418524	96724164	305640	316.811	316.727	425.159	497.421	0	0
3	96731317	99016070	2284753	316.811	316.727	425.159	497.421	0	0
3	99016814	99323383	306569	316.811	316.727	425.159	497.421	0	0
3	99325726	101208742	1883016	316.811	316.727	425.159	497.421	0	0
3	101209258	101550446	341188	100.116	316.727	641.854	497.421	0	0
3	101553397	101894725	341328	316.811	316.727	425.159	497.421	0	0
3	101901053	102097119	196066	100.116	316.727	641.854	497.421	0	0
3	102097889	103121833	1023944	316.811	316.727	425.159	497.421	0	0
3	103122734	103311858	189124	100.116	316.727	641.854	497.421	0	0
3	103355081	104155070	799989	316.811	316.727	425.159	497.421	0	0
3	104155866	104325095	169229	316.811	316.727	425.159	497.421	0	0
3	104326752	104927940	601188	316.811	316.727	425.159	497.421	0	0
3	104928226	105084511	156285	100.116	316.727	641.854	497.421	0	0
3	105087276	105653422	566146	316.811	316.727	425.159	497.421	0	0
3	105655858	106306765	650907	316.811	316.727	425.159	497.421	0	0
3	106307469	107250504	943035	316.811	316.727	425.159	497.421	0	0
3	107251289	108006620	755331	100.116	316.727	641.854	497.421	0	0
3	108006812	109478250	1471438	316.811	316.727	425.159	497.421	0	0
3	109479380	110372144	892764	316.811	316.727	425.159	497.421	0	0
3	110376730	110581265	204535	316.811	316.727	425.159	497.421	0	0
3	110582754	111105578	522824	100.116	316.727	641.854	497.421	0	0
3	111111060	111360410	249350	316.811	316.727	425.159	497.421	0	0
3	111361827	111721107	359280	316.811	316.727	425.159	497.421	0	0
3	111721842	111895634	173792	316.811	316.727	425.159	497.421	0	0
3	111896216	112292790	396574	316.811	316.727	425.159	497.421	0	0
3	112293167	112462544	169377	316.811	316.727	425.159	497.421	0	0
3	112464082	112716084	252002	100.116	316.727	750.201	497.421	0	0
3	112717150	114269067	1551917	316.811	316.727	425.159	497.421	0	0
3	114269826	114464480	194654	100.116	316.727	641.854	497.421	0	0
3	114464765	116229323	1764558	316.811	316.727	425.159	497.421	0	0
3	116232585	116655243	422658	100.116	316.727	641.854	497.421	0	0
3	116659034	117369686	710652	316.811	316.727	425.159	497.421	0	0
3	117370425	117627824	257399	100.116	316.727	641.854	497.421	0	0
3	117628295	118239931	611636	316.811	316.727	425.159	497.421	0	0
3	118240655	118699835	459180	100.116	316.727	641.854	497.421	0	0
3	118704418	119650583	946165	316.811	316.727	425.159	497.421	0	0
3	119650936	120426800	775864	100.116	316.727	641.854	497.421	0	0
3	120427187	123653066	3225879	316.811	316.727	425.159	497.421	0	0
3	123659687	124632009	972322	316.811	316.727	425.159	497.421	0	0
3	124632469	124921383	288914	316.811	316.727	425.159	497.421	0	0
3	124924715	125340389	415674	100.116	316.727	641.854	497.421	0	0
3	125343666	125708482	364816	316.811	316.727	425.159	497.421	0	0
3	125709159	126082095	372936	316.811	316.727	425.159	497.421	0	0
3	126083295	127359044	1275749	316.811	316.727	425.159	497.421	0	0
3	127359803	127781444	421641	100.116	316.727	641.854	497.421	0	0
3	127791857	129024607	1232750	316.811	316.727	425.159	497.421	0	0
3	129025370	130740883	1715513	316.811	316.727	425.159	497.421	0	0
3	130788605	134327490	3538885	316.811	316.727	425.159	497.421	0	0
3	134328147	134877869	549722	316.811	316.727	425.159	497.421	0	0
3	134880690	135530636	649946	316.811	316.727	425.159	497.421	0	0
3	135531548	135762940	231392	100.116	316.727	641.854	497.421	0	0
3	135787531	137529511	1741980	316.811	316.727	425.159	497.421	0	0
3	137530247	138451842	921595	316.811	316.727	425.159	497.421	0	0
3	138452200	138853513	401313	316.811	316.727	425.159	497.421	0	0
3	138854970	139118854	263884	316.811	316.727	425.159	497.421	0	0
3	139119822	140557642	1437820	316.811	316.727	425.159	497.421	0	0
3	140560356	141844499	1284143	316.811	316.727	425.159	497.421	0	0
3	141847246	142975184	1127938	316.811	316.727	425.159	497.421	0	0
3	142975621	143698656	723035	316.811	316.727	533.506	497.421	0	0
3	143701215	144693108	991893	316.811	316.727	425.159	497.421	0	0
3	144722797	148597900	3875103	316.811	316.727	425.159	497.421	0	0
3	148598572	148850961	252389	316.811	316.727	425.159	497.421	0	0
3	148852493	149377683	525190	316.811	316.727	425.159	497.421	0	0
3	149381839	149767506	385667	316.811	316.727	533.506	497.421	0	0
3	149768735	150527266	758531	316.811	316.727	425.159	497.421	0	0
3	150527999	151256053	728054	316.811	316.727	425.159	497.421	0	0
3	151260654	151710736	450082	316.811	316.727	425.159	497.421	0	0
3	151712182	151798401	86219	100.116	316.727	641.854	497.421	0	0
3	151799505	152818368	1018863	316.811	316.727	425.159	497.421	0	0
3	152821088	153025152	204064	100.116	316.727	641.854	497.421	0	0
3	153027764	153538043	510279	316.811	316.727	425.159	497.421	0	0
3	153538458	155799368	2260910	316.811	316.727	425.159	497.421	0	0
3	155800254	156014711	214457	100.116	316.727	641.854	497.421	0	0
3	156016764	156658766	642002	316.811	316.727	425.159	497.421	0	0
3	156659163	157415880	756717	100.116	316.727	641.854	497.421	0	0
3	157416465	157731450	314985	316.811	316.727	425.159	497.421	0	0
3	157756334	157863678	107344	100.116	316.727	641.854	497.421	0	0
3	157867778	158087234	219456	316.811	316.727	425.159	497.421	0	0
3	158087622	158246011	158389	316.811	316.727	425.159	497.421	0	0
3	158246942	160286238	2039296	316.811	316.727	425.159	497.421	0	0
3	160298658	160364366	65708	533.506	508.092	750.201	971.42	0	0
3	160368267	160733773	365506	316.811	316.377	425.159	497.565	0	0
3	160779584	160985281	205697	100.116	316.377	641.854	497.565	0	0
3	161051311	161838426	787115	316.811	316.377	425.159	497.565	0	0
3	161839189	162434759	595570	316.811	316.377	533.506	497.565	0	0
3	162435588	162926592	491004	316.811	316.377	425.159	497.565	0	0
3	162927179	163314547	387368	316.811	316.377	425.159	497.565	0	0
3	163315417	164175111	859694	316.811	316.377	425.159	497.565	0	0
3	164178928	164338600	159672	316.811	316.377	425.159	497.565	0	0
3	164339857	164422960	83103	316.811	316.377	425.159	497.565	0	0
3	164423750	165421616	997866	316.811	316.377	425.159	497.565	0	0
3	165422159	168553011	3130852	316.811	316.377	425.159	497.565	0	0
3	168553922	169146855	592933	316.811	316.377	533.506	497.565	0	0
3	169148751	170669791	1521040	316.811	316.377	425.159	497.565	0	0
3	170677628	170798345	120717	100.116	316.377	641.854	497.565	0	0
3	170799603	173431283	2631680	316.811	316.377	425.159	497.565	0	0
3	173435743	173602905	167162	100.116	316.377	641.854	497.565	0	0
3	173604151	176364626	2760475	316.811	316.377	425.159	497.565	0	0
3	176365092	177965717	1600625	316.811	316.377	425.159	497.565	0	0
3	177982588	179657533	1674945	316.811	316.377	425.159	497.565	0	0
3	179658504	179968173	309669	316.811	316.377	533.506	497.565	0	0
3	179968510	180901452	932942	316.811	316.377	425.159	497.565	0	0
3	180905293	181578504	673211	100.116	316.377	641.854	497.565	0	0
3	181579685	182265111	685426	316.811	316.377	425.159	497.565	0	0
3	182268340	183698745	1430405	316.811	316.377	425.159	497.565	0	0
3	183725686	184039487	313801	100.116	316.377	641.854	497.565	0	0
3	184043037	190909443	6866406	316.811	316.377	425.159	497.565	0	0
3	190911596	198139255	7227659	316.811	316.377	425.159	497.565	0	0
4	89608	999029	909421	100.116	94.973	316.811	316.82	0	0
4	1000664	2139791	1139127	100.116	94.973	316.811	316.82	0	0
4	2141548	2505370	363822	100.116	94.973	316.811	316.82	0	0
4	2508754	2813529	304775	100.116	94.973	316.811	316.82	0	0
4	2813905	5497608	2683703	100.116	94.973	316.811	316.82	0	0
4	5498784	8745866	3247082	100.116	94.973	316.811	316.82	0	0
4	8746439	9414791	668352	100.116	94.973	316.811	316.82	0	0
4	9415789	9695778	279989	100.116	94.973	316.811	316.82	0	0
4	9696341	11619618	1923277	100.116	94.973	316.811	316.82	0	0
4	11620742	12072513	451771	100.116	94.973	316.811	316.82	0	0
4	12073200	13030254	957054	100.116	94.973	316.811	316.82	0	0
4	13035325	13695179	659854	100.116	94.973	316.811	316.82	0	0
4	13696559	14643433	946874	100.116	94.973	316.811	316.82	0	0
4	14643761	14803936	160175	100.116	94.973	316.811	316.82	0	0
4	14804550	17121455	2316905	100.116	94.973	316.811	316.82	0	0
4	17122198	18035608	913410	100.116	94.973	316.811	316.82	0	0
4	18036177	18555851	519674	100.116	94.973	316.811	316.82	0	0
4	18558257	20819835	2261578	100.116	94.973	316.811	316.82	0	0
4	20821619	22393947	1572328	100.116	94.973	316.811	316.82	0	0
4	22394985	23329968	934983	100.116	94.973	316.811	316.82	0	0
4	23330477	23575403	244926	100.116	94.973	316.811	316.82	0	0
4	23576574	24824448	1247874	100.116	94.973	316.811	316.82	0	0
4	24827177	28471464	3644287	100.116	94.973	316.811	316.82	0	0
4	28471981	28723073	251092	100.116	94.973	316.811	316.82	0	0
4	28723403	29320976	597573	100.116	94.973	316.811	316.82	0	0
4	29331415	29738013	406598	100.116	94.973	316.811	316.82	0	0
4	29762925	31918136	2155211	100.116	94.973	316.811	316.82	0	0
4	31919869	32592485	672616	100.116	94.973	316.811	316.82	0	0
4	32593722	33298341	704619	100.116	94.973	316.811	316.82	0	0
4	33299312	34043544	744232	100.116	94.973	316.811	316.82	0	0
4	34070165	34495125	424960	100.116	94.973	316.811	316.82	0	0
4	34496136	35027296	531160	100.116	94.973	316.811	316.82	0	0
4	35030697	35869426	838729	100.116	94.973	316.811	316.82	0	0
4	35870023	36034790	164767	100.116	94.973	316.811	316.82	0	0
4	36035728	36757024	721296	100.116	94.973	316.811	316.82	0	0
4	36764506	36973144	208638	100.116	94.973	316.811	316.82	0	0
4	36973382	37548109	574727	100.116	94.973	316.811	316.82	0	0
4	37554436	37784625	230189	100.116	94.973	316.811	316.82	0	0
4	37785320	39106873	1321553	100.116	94.973	316.811	316.82	0	0
4	39107779	39502649	394870	100.116	94.973	316.811	316.82	0	0
4	39503158	39670793	167635	208.464	94.973	316.811	316.82	0	0
4	39671390	39800048	128658	100.116	94.973	425.159	316.82	0	0
4	39800785	40749247	948462	100.116	94.973	316.811	316.82	0	0
4	40752137	40911965	159828	100.116	94.973	316.811	316.82	0	0
4	40913299	41936469	1023170	100.116	94.973	316.811	316.82	0	0
4	41954396	42097979	143583	100.116	94.973	316.811	316.82	0	0
4	42109151	42393967	284816	100.116	94.973	316.811	316.82	0	0
4	42394590	42568917	174327	100.116	94.973	316.811	316.82	0	0
4	42572106	42766840	194734	100.116	94.973	316.811	316.82	0	0
4	42768495	43961612	1193117	100.116	94.973	316.811	316.82	0	0
4	43962118	44579194	617076	100.116	94.973	316.811	316.82	0	0
4	44579625	45159810	580185	100.116	94.973	316.811	316.82	0	0
4	45161526	45333946	172420	100.116	94.973	316.811	316.82	0	0
4	45333946	45647563	313617	100.116	93.841	316.811	317.802	0	0
4	45647563	45973326	325763	100.116	95.484	316.811	316.257	0	0
4	45975181	46318740	343559	100.116	95.484	316.811	316.257	0	0
4	46319846	47061150	741304	100.116	95.484	316.811	316.257	0	0
4	47061902	47212415	150513	100.116	95.484	316.811	316.257	0	0
4	47212751	47380903	168152	100.116	95.484	316.811	316.257	0	0
4	47393566	48040293	646727	100.116	95.484	316.811	316.257	0	0
4	48041352	49626791	1585439	100.116	95.484	316.811	316.257	0	0
4	51818654	52329459	510805	316.811	316.502	425.159	317	0	0
4	52330829	52993460	662631	316.811	316.502	316.811	317	0	0
4	52993917	53544057	550140	316.811	316.502	425.159	317	0	0
4	53545367	54294491	749124	316.811	316.502	316.811	317	0	0
4	54295224	55225553	930329	316.811	316.502	316.811	317	0	0
4	55225917	59290843	4064926	316.811	316.502	316.811	317	0	0
4	59302028	59457137	155109	100.116	316.502	533.506	317	0	0
4	59459292	60588822	1129530	316.811	316.502	316.811	317	0	0
4	60597750	60722322	124572	316.811	316.502	316.811	317	0	0
4	60722884	61121619	398735	316.811	316.502	316.811	317	0	0
4	61122253	61359887	237634	316.811	316.502	425.159	317	0	0
4	61364015	62130744	766729	316.811	316.502	425.159	317	0	0
4	62131936	62982257	850321	316.811	316.502	316.811	317	0	0
4	62983182	63252663	269481	100.116	316.502	533.506	317	0	0
4	63254111	64269068	1014957	316.811	316.502	316.811	317	0	0
4	64269529	64639474	369945	316.811	316.502	425.159	317	0	0
4	64640157	67964668	3324511	316.811	316.502	316.811	317	0	0
4	67966414	68659560	693146	316.811	316.502	316.811	317	0	0
4	68660574	70075754	1415180	316.811	316.502	316.811	317	0	0
4	70076805	71423527	1346722	316.811	316.502	316.811	317	0	0
4	71433475	71950372	516897	316.811	316.502	316.811	317	0	0
4	71955300	73093670	1138370	100.116	316.502	533.506	317	0	0
4	73095207	73591126	495919	316.811	316.502	316.811	317	0	0
4	73592730	74208414	615684	316.811	316.502	316.811	317	0	0
4	74209136	75569978	1360842	316.811	316.502	316.811	317	0	0
4	75571607	75882914	311307	316.811	316.502	316.811	317	0	0
4	75884539	76200193	315654	316.811	316.502	316.811	317	0	0
4	76203043	76547632	344589	316.811	316.502	316.811	317	0	0
4	76548753	77654629	1105876	316.811	316.502	316.811	317	0	0
4	77656276	78314558	658282	316.811	316.502	316.811	317	0	0
4	78315058	78480280	165222	316.811	316.502	316.811	317	0	0
4	78480975	79784805	1303830	316.811	316.502	425.159	317	0	0
4	79785105	80293408	508303	316.811	316.502	316.811	317	0	0
4	80299982	81075771	775789	100.116	316.502	533.506	317	0	0
4	81079240	82752419	1673179	316.811	316.502	316.811	317	0	0
4	82752737	83546710	793973	316.811	316.502	425.159	317	0	0
4	83548699	84228792	680093	316.811	316.502	316.811	317	0	0
4	84229470	84525685	296215	100.116	316.502	533.506	317	0	0
4	84526519	85423128	896609	316.811	316.502	316.811	317	0	0
4	85423457	85883483	460026	316.811	316.502	425.159	317	0	0
4	85887233	86470162	582929	316.811	316.502	316.811	317	0	0
4	86472384	87138873	666489	100.116	316.502	533.506	317	0	0
4	87140796	91031336	3890540	316.811	316.502	316.811	317	0	0
4	91032954	91223318	190364	100.116	316.502	533.506	317	0	0
4	91224548	95540690	4316142	316.811	316.502	316.811	317	0	0
4	95541483	96061734	520251	316.811	316.502	316.811	317	0	0
4	96063641	100184954	4121313	316.811	316.502	316.811	317	0	0
4	100186011	100829496	643485	316.811	316.502	425.159	317	0	0
4	100831931	101210521	378590	316.811	316.502	316.811	317	0	0
4	101211119	101599705	388586	316.811	316.502	316.811	317	0	0
4	101601453	102751212	1149759	316.811	316.502	316.811	317	0	0
4	102753951	103329027	575076	316.811	316.502	316.811	317	0	0
4	103329255	104134095	804840	316.811	316.502	316.811	317	0	0
4	104148443	104368326	219883	100.116	316.502	533.506	317	0	0
4	104384716	107252139	2867423	316.811	316.502	316.811	317	0	0
4	107253234	108109326	856092	100.116	316.502	533.506	317	0	0
4	108111541	111011439	2899898	316.811	316.502	316.811	317	0	0
4	111019671	111376300	356629	316.811	316.502	316.811	317	0	0
4	111378072	111628205	250133	316.811	316.502	316.811	317	0	0
4	111629692	111844976	215284	100.116	316.502	533.506	317	0	0
4	111846397	116045898	4199501	316.811	316.502	316.811	317	0	0
4	116046713	116393940	347227	316.811	316.502	316.811	317	0	0
4	116394545	117650867	1256322	316.811	316.502	316.811	317	0	0
4	117652915	118321679	668764	316.811	316.502	316.811	317	0	0
4	118327468	119989027	1661559	316.811	316.502	316.811	317	0	0
4	119990156	120134297	144141	100.116	316.502	533.506	317	0	0
4	120135356	124442661	4307305	316.811	316.502	316.811	317	0	0
4	124442965	125213081	770116	316.811	316.502	425.159	317	0	0
4	125223026	129666076	4443050	316.811	316.502	316.811	317	0	0
4	129667134	130030393	363259	316.811	316.502	425.159	317	0	0
4	130031153	130710808	679655	316.811	316.502	316.811	317	0	0
4	130718378	130935880	217502	100.116	316.502	533.506	317	0	0
4	130937210	133765049	2827839	316.811	316.502	316.811	317	0	0
4	133768045	134555050	787005	316.811	316.502	425.159	317	0	0
4	134556053	134894636	338583	316.811	316.502	316.811	317	0	0
4	134897120	135135684	238564	100.116	316.502	533.506	317	0	0
4	135178175	135790125	611950	316.811	316.502	316.811	317	0	0
4	135790657	136043534	252877	100.116	316.502	533.506	317	0	0
4	136045680	137485792	1440112	316.811	316.502	316.811	317	0	0
4	137486809	138189953	703144	316.811	316.502	425.159	317	0	0
4	138191100	139882161	1691061	316.811	316.502	316.811	317	0	0
4	139882161	139953662	71501	316.811	307.019	316.811	548.33	0	0
4	139953662	140647658	693996	316.811	316.713	316.811	316.907	0	0
4	140649165	141654870	1005705	316.811	316.713	425.159	316.907	0	0
4	141658663	141889105	230442	316.811	316.713	316.811	316.907	0	0
4	141890793	142105472	214679	100.116	316.713	533.506	316.907	0	0
4	142108238	142526815	418577	316.811	316.713	316.811	316.907	0	0
4	142527102	144393636	1866534	316.811	316.713	316.811	316.907	0	0
4	144394119	144497651	103532	316.811	316.713	425.159	316.907	0	0
4	144498358	145256765	758407	316.811	316.713	316.811	316.907	0	0
4	145258145	146086422	828277	316.811	316.713	316.811	316.907	0	0
4	146090850	146213230	122380	100.116	316.713	533.506	316.907	0	0
4	146213760	147180820	967060	316.811	316.713	316.811	316.907	0	0
4	147197216	147473470	276254	100.116	316.713	533.506	316.907	0	0
4	147478292	147599673	121381	316.811	316.713	316.811	316.907	0	0
4	147601361	148007650	406289	316.811	316.713	316.811	316.907	0	0
4	148008849	151200912	3192063	316.811	316.713	316.811	316.907	0	0
4	151206872	152614351	1407479	316.811	316.713	316.811	316.907	0	0
4	152615187	153605509	990322	316.811	316.713	316.811	316.907	0	0
4	153607103	155214524	1607421	316.811	316.713	425.159	316.907	0	0
4	155214875	155594843	379968	100.116	316.713	533.506	316.907	0	0
4	155595578	156244068	648490	316.811	316.713	316.811	316.907	0	0
4	156245059	156458637	213578	316.811	316.713	316.811	316.907	0	0
4	156462274	157935983	1473709	316.811	316.713	316.811	316.907	0	0
4	157936748	158269604	332856	316.811	316.713	425.159	316.907	0	0
4	158269903	158664140	394237	316.811	316.713	316.811	316.907	0	0
4	158665307	159020758	355451	100.116	316.713	533.506	316.907	0	0
4	159021078	159374524	353446	316.811	316.713	316.811	316.907	0	0
4	159374852	159906104	531252	316.811	316.713	316.811	316.907	0	0
4	159907348	160982953	1075605	316.811	316.713	316.811	316.907	0	0
4	160990488	161170009	179521	100.116	316.713	533.506	316.907	0	0
4	161170487	161723675	553188	316.811	316.713	316.811	316.907	0	0
4	161724819	162197108	472289	316.811	316.713	316.811	316.907	0	0
4	162200552	163365594	1165042	316.811	316.713	316.811	316.907	0	0
4	163366757	163989064	622307	316.811	316.713	316.811	316.907	0	0
4	163989437	164646866	657429	316.811	316.713	425.159	316.907	0	0
4	164647200	166176531	1529331	316.811	316.713	316.811	316.907	0	0
4	166177311	166352072	174761	100.116	316.713	533.506	316.907	0	0
4	166358280	167601600	1243320	316.811	316.713	316.811	316.907	0	0
4	167602635	168163602	560967	316.811	316.713	316.811	316.907	0	0
4	168172335	170885095	2712760	316.811	316.713	316.811	316.907	0	0
4	170887105	171869985	982880	100.116	316.713	533.506	316.907	0	0
4	171871821	172207270	335449	316.811	316.713	316.811	316.907	0	0
4	172208179	172561809	353630	316.811	316.713	425.159	316.907	0	0
4	172563018	172964355	401337	316.811	316.713	316.811	316.907	0	0
4	172968165	173433627	465462	316.811	316.713	316.811	316.907	0	0
4	173434343	173934893	500550	316.811	316.713	316.811	316.907	0	0
4	173936879	174136574	199695	100.116	316.713	533.506	316.907	0	0
4	174136897	175270796	1133899	316.811	316.713	316.811	316.907	0	0
4	175271583	176005795	734212	100.116	316.713	533.506	316.907	0	0
4	176006408	178700081	2693673	316.811	316.713	316.811	316.907	0	0
4	178701647	179047384	345737	100.116	316.713	533.506	316.907	0	0
4	179048434	181392569	2344135	316.811	316.713	316.811	316.907	0	0
4	181392850	181549038	156188	100.116	316.713	533.506	316.907	0	0
4	181550248	186643309	5093061	316.811	316.713	316.811	316.907	0	0
4	186644460	187372752	728292	316.811	316.713	425.159	316.907	0	0
4	187373688	187787797	414109	316.811	316.713	316.811	316.907	0	0
4	187788503	189191330	1402827	100.116	316.713	425.159	316.907	0	0
4	189191925	190020733	828808	316.811	316.713	316.811	316.907	0	0
5	12225	168810	156585	316.811	316.473	316.811	316.905	0	0
5	169246	385899	216653	100.116	316.473	533.506	316.905	0	0
5	390161	3840164	3450003	316.811	316.473	316.811	316.905	0	0
5	3841092	5826159	1985067	100.116	316.473	425.159	316.905	0	0
5	5828692	6632207	803515	316.811	316.473	316.811	316.905	0	0
5	6632829	6760283	127454	316.811	316.473	316.811	316.905	0	0
5	6762686	8835003	2072317	316.811	316.473	316.811	316.905	0	0
5	8835630	9083964	248334	100.116	316.473	533.506	316.905	0	0
5	9084589	9228218	143629	316.811	316.473	316.811	316.905	0	0
5	9230053	9618361	388308	100.116	316.473	533.506	316.905	0	0
5	9619793	10233759	613966	316.811	316.473	316.811	316.905	0	0
5	10234049	10465304	231255	100.116	316.473	533.506	316.905	0	0
5	10466927	12031588	1564661	316.811	316.473	316.811	316.905	0	0
5	12032376	12634778	602402	100.116	316.473	533.506	316.905	0	0
5	12635709	16123404	3487695	316.811	316.473	316.811	316.905	0	0
5	16139990	16304194	164204	100.116	316.473	533.506	316.905	0	0
5	16329861	18847374	2517513	316.811	316.473	316.811	316.905	0	0
5	18850495	19114115	263620	100.116	316.473	533.506	316.905	0	0
5	19115035	21011040	1896005	316.811	316.473	316.811	316.905	0	0
5	21011741	21933091	921350	316.811	316.473	316.811	316.905	0	0
5	21933309	23564644	1631335	316.811	316.473	316.811	316.905	0	0
5	23567202	24011375	444173	100.116	316.473	533.506	316.905	0	0
5	24013458	24564369	550911	316.811	316.473	316.811	316.905	0	0
5	24565028	25606054	1041026	316.811	316.473	316.811	316.905	0	0
5	25608355	26360893	752538	316.811	316.473	316.811	316.905	0	0
5	26364183	26712604	348421	100.116	316.473	533.506	316.905	0	0
5	26723202	27251079	527877	316.811	316.473	316.811	316.905	0	0
5	27252359	27471210	218851	100.116	316.473	533.506	316.905	0	0
5	27473122	28655820	1182698	316.811	316.473	316.811	316.905	0	0
5	28662657	29212408	549751	316.811	316.473	316.811	316.905	0	0
5	29212763	30986096	1773333	316.811	316.473	316.811	316.905	0	0
5	30997047	32633992	1636945	100.116	316.473	533.506	316.905	0	0
5	32647351	39626864	6979513	316.811	316.473	316.811	316.905	0	0
5	39628409	40285868	657459	316.811	316.473	316.811	316.905	0	0
5	40286308	40482497	196189	316.811	316.473	316.811	316.905	0	0
5	40486794	40957925	471131	316.811	316.473	316.811	316.905	0	0
5	40960521	42647312	1686791	316.811	316.473	316.811	316.905	0	0
5	42650368	42787130	136762	100.116	316.473	533.506	316.905	0	0
5	42790242	43276367	486125	316.811	316.473	316.811	316.905	0	0
5	43279470	43614866	335396	316.811	316.473	316.811	316.905	0	0
5	43654874	44822100	1167226	316.811	316.473	316.811	316.905	0	0
5	44832124	50551154	5719030	316.811	316.473	316.811	316.905	0	0
5	50552464	50586789	34325	316.811	316.473	316.811	316.905	0	0
5	50589984	51016691	426707	316.811	316.473	425.159	316.905	0	0
5	51017016	51398745	381729	316.811	316.473	316.811	316.905	0	0
5	51400043	55236780	3836737	100.116	95.048	316.811	316.635	0	0
5	55238044	55866995	628951	100.116	95.048	316.811	316.635	0	0
5	55869258	58754703	2885445	100.116	95.048	316.811	316.635	0	0
5	58756110	59141093	384983	100.116	95.048	316.811	316.635	0	0
5	59141858	60897512	1755654	100.116	95.048	316.811	316.635	0	0
5	60901888	61246083	344195	100.116	95.048	316.811	316.635	0	0
5	61247104	63283911	2036807	100.116	95.048	316.811	316.635	0	0
5	63290474	63746830	456356	100.116	95.048	316.811	316.635	0	0
5	63747785	64440118	692333	100.116	95.048	316.811	316.635	0	0
5	64440558	64763739	323181	100.116	95.048	316.811	316.635	0	0
5	64766718	65846729	1080011	100.116	95.048	316.811	316.635	0	0
5	65847956	66244019	396063	100.116	95.048	316.811	316.635	0	0
5	66244501	75949101	9704600	100.116	95.048	316.811	316.635	0	0
5	75950401	76486798	536397	100.116	95.048	316.811	316.635	0	0
5	76487055	78304133	1817078	100.116	95.048	316.811	316.635	0	0
5	78304523	78765317	460794	100.116	95.048	316.811	316.635	0	0
5	78766587	80121269	1354682	100.116	95.048	316.811	316.635	0	0
5	80121850	80886481	764631	100.116	95.048	316.811	316.635	0	0
5	80889085	81935245	1046160	100.116	95.048	316.811	316.635	0	0
5	81935639	82418918	483279	100.116	95.048	316.811	316.635	0	0
5	82419546	82798852	379306	100.116	95.048	316.811	316.635	0	0
5	82808483	82969166	160683	100.116	95.048	316.811	316.635	0	0
5	82970231	83293613	323382	100.116	95.048	316.811	316.635	0	0
5	83296337	84695453	1399116	100.116	95.048	316.811	316.635	0	0
5	84696411	85884253	1187842	100.116	95.048	316.811	316.635	0	0
5	85885283	86149050	263767	100.116	95.048	316.811	316.635	0	0
5	86149630	87170525	1020895	100.116	95.048	316.811	316.635	0	0
5	87209642	88951417	1741775	100.116	95.048	316.811	316.635	0	0
5	88953154	89579856	626702	100.116	95.048	316.811	316.635	0	0
5	89580344	91305049	1724705	100.116	95.048	316.811	316.635	0	0
5	91305500	97185118	5879618	100.116	95.048	316.811	316.635	0	0
5	97185871	97440756	254885	100.116	95.048	316.811	316.635	0	0
5	97444005	98470739	1026734	100.116	95.048	316.811	316.635	0	0
5	98471669	99036274	564605	100.116	95.048	316.811	316.635	0	0
5	99067124	102272642	3205518	100.116	95.048	316.811	316.635	0	0
5	102273953	103491076	1217123	100.116	95.048	316.811	316.635	0	0
5	103491968	107619425	4127457	100.116	95.048	316.811	316.635	0	0
5	107619750	107802422	182672	100.116	95.048	316.811	316.635	0	0
5	107803559	107928133	124574	100.116	95.048	316.811	316.635	0	0
5	107928639	108479624	550985	100.116	95.048	316.811	316.635	0	0
5	108482410	109942456	1460046	100.116	95.048	316.811	316.635	0	0
5	109955560	110258567	303007	100.116	95.048	316.811	316.635	0	0
5	110259050	113195192	2936142	100.116	95.048	316.811	316.635	0	0
5	113195376	113761426	566050	100.116	95.048	316.811	316.635	0	0
5	113763112	114138482	375370	100.116	95.048	316.811	316.635	0	0
5	114140580	114469977	329397	100.116	95.048	316.811	316.635	0	0
5	114471531	115070411	598880	100.116	95.048	316.811	316.635	0	0
5	115070727	115752907	682180	100.116	95.048	316.811	316.635	0	0
5	115753385	117692162	1938777	100.116	95.048	316.811	316.635	0	0
5	117704223	120751758	3047535	100.116	95.048	316.811	316.635	0	0
5	120752392	121344174	591782	100.116	95.048	316.811	316.635	0	0
5	121344661	121596767	252106	100.116	95.048	316.811	316.635	0	0
5	121597566	123950492	2352926	100.116	95.048	316.811	316.635	0	0
5	123954757	124219089	264332	100.116	95.048	316.811	316.635	0	0
5	124219578	124802402	582824	100.116	95.048	316.811	316.635	0	0
5	124806393	124981962	175569	100.116	95.048	316.811	316.635	0	0
5	124982886	129765873	4782987	100.116	95.048	316.811	316.635	0	0
5	129766857	130388678	621821	100.116	95.048	316.811	316.635	0	0
5	130389797	134048660	3658863	100.116	95.048	316.811	316.635	0	0
5	134049404	134438477	389073	100.116	95.048	316.811	316.635	0	0
5	134441540	135627840	1186300	100.116	95.048	316.811	316.635	0	0
5	135631591	135851831	220240	100.116	95.048	316.811	316.635	0	0
5	135852525	137437723	1585198	100.116	95.048	316.811	316.635	0	0
5	137438317	138414839	976522	100.116	95.048	316.811	316.635	0	0
5	138417099	138965809	548710	100.116	95.048	316.811	316.635	0	0
5	138965809	139149074	183265	100.116	95.326	316.811	316.957	0	0
5	139150176	139859336	709160	100.116	95.326	316.811	316.957	0	0
5	139886979	140346376	459397	100.116	95.326	316.811	316.957	0	0
5	140347675	141340949	993274	100.116	95.326	316.811	316.957	0	0
5	141341387	142938366	1596979	100.116	95.326	316.811	316.957	0	0
5	142951948	143169255	217307	100.116	95.326	316.811	316.957	0	0
5	143174597	145599158	2424561	100.116	95.326	316.811	316.957	0	0
5	145603055	145857416	254361	100.116	95.326	316.811	316.957	0	0
5	145858183	146425414	567231	100.116	95.326	316.811	316.957	0	0
5	146427692	146788472	360780	100.116	95.326	316.811	316.957	0	0
5	146789948	147137365	347417	100.116	95.326	316.811	316.957	0	0
5	147137365	148141137	1003772	100.116	94.835	316.811	316.942	0	0
5	148142991	150051352	1908361	100.116	94.835	316.811	316.942	0	0
5	150052476	152494431	2441955	100.116	94.835	316.811	316.942	0	0
5	152494851	152983557	488706	100.116	94.835	316.811	316.942	0	0
5	152984453	156029926	3045473	100.116	94.835	316.811	316.942	0	0
5	156072322	156712633	640311	100.116	94.835	316.811	316.942	0	0
5	156713994	156940744	226750	100.116	94.835	316.811	316.942	0	0
5	156942160	157371972	429812	100.116	94.835	316.811	316.942	0	0
5	157373366	157733426	360060	100.116	94.835	316.811	316.942	0	0
5	157735427	159490278	1754851	100.116	94.835	316.811	316.942	0	0
5	159490529	160967394	1476865	100.116	94.835	316.811	316.942	0	0
5	160969760	161483653	513893	100.116	94.835	316.811	316.942	0	0
5	161484962	161875205	390243	100.116	94.835	316.811	316.942	0	0
5	161887119	162441007	553888	100.116	94.835	316.811	316.942	0	0
5	162445053	166983835	4538782	100.116	94.835	316.811	316.942	0	0
5	166987571	167288422	300851	100.116	94.835	316.811	316.942	0	0
5	167293653	170399664	3106011	100.116	94.835	316.811	316.942	0	0
5	170400752	172088478	1687726	100.116	94.835	316.811	316.942	0	0
5	172089583	173445407	1355824	100.116	94.835	316.811	316.942	0	0
5	173445956	173659867	213911	100.116	94.835	316.811	316.942	0	0
5	173661456	176127715	2466259	100.116	94.835	316.811	316.942	0	0
5	176135451	178084685	1949234	100.116	94.835	316.811	316.942	0	0
5	178086392	181284552	3198160	100.116	94.835	316.811	316.942	0	0
6	148039	1025008	876969	208.464	135.875	316.811	316.919	0	0
6	1026055	4742031	3715976	208.464	135.875	316.811	316.919	0	0
6	4743578	5086844	343266	100.116	135.875	316.811	316.919	0	0
6	5087853	5966246	878393	208.464	135.875	316.811	316.919	0	0
6	5966716	6132246	165530	100.116	135.875	316.811	316.919	0	0
6	6132519	6878657	746138	100.116	135.875	425.159	316.919	0	0
6	6879287	7985567	1106280	208.464	135.875	316.811	316.919	0	0
6	7986614	10173380	2186766	100.116	135.875	425.159	316.919	0	0
6	10179133	10395339	216206	208.464	135.875	316.811	316.919	0	0
6	10398749	10780927	382178	100.116	135.875	425.159	316.919	0	0
6	10802352	10956456	154104	100.116	135.875	425.159	316.919	0	0
6	10957777	12516353	1558576	208.464	135.875	316.811	316.919	0	0
6	12516892	12695739	178847	100.116	135.875	425.159	316.919	0	0
6	12701790	13390923	689133	100.116	135.875	425.159	316.919	0	0
6	13391655	13572906	181251	208.464	135.875	316.811	316.919	0	0
6	13573631	14175173	601542	100.116	135.875	425.159	316.919	0	0
6	14195870	14946350	750480	208.464	135.875	316.811	316.919	0	0
6	14946602	22151518	7204916	208.464	135.875	316.811	316.919	0	0
6	22151856	23665679	1513823	208.464	135.875	316.811	316.919	0	0
6	23666950	23906779	239829	100.116	135.875	425.159	316.919	0	0
6	23907165	24179750	272585	100.116	135.875	425.159	316.919	0	0
6	24180138	24497824	317686	100.116	135.875	316.811	316.919	0	0
6	24498929	25173842	674913	208.464	135.875	316.811	316.919	0	0
6	25174482	30370471	5195989	100.116	135.875	425.159	316.919	0	0
6	30370881	30611538	240657	208.464	135.875	316.811	316.919	0	0
6	30615946	33894856	3278910	208.464	135.875	316.811	316.919	0	0
6	33895885	35016123	1120238	100.116	135.875	316.811	316.919	0	0
6	35018208	36375723	1357515	100.116	135.875	425.159	316.919	0	0
6	36376515	38198735	1822220	208.464	135.875	316.811	316.919	0	0
6	38200133	38940916	740783	100.116	135.875	425.159	316.919	0	0
6	38942090	40837968	1895878	100.116	135.875	316.811	316.919	0	0
6	40853718	41331592	477874	100.116	135.875	316.811	316.919	0	0
6	41332161	42487099	1154938	100.116	135.875	425.159	316.919	0	0
6	42488843	42736381	247538	100.116	135.875	425.159	316.919	0	0
6	42738025	43188422	450397	100.116	135.875	425.159	316.919	0	0
6	43214919	44629881	1414962	208.464	135.875	316.811	316.919	0	0
6	44630443	46189121	1558678	100.116	135.875	425.159	316.919	0	0
6	46190316	47106148	915832	100.116	135.875	316.811	316.919	0	0
6	47106738	47776907	670169	100.116	135.875	316.811	316.919	0	0
6	47777204	48053116	275912	100.116	135.875	316.811	316.919	0	0
6	48103578	49575901	1472323	208.464	135.875	316.811	316.919	0	0
6	49576565	50558576	982011	208.464	135.875	316.811	316.919	0	0
6	50559356	51697175	1137819	100.116	135.875	425.159	316.919	0	0
6	51698262	51840898	142636	100.116	135.875	316.811	316.919	0	0
6	51844606	51961416	116810	100.116	135.875	425.159	316.919	0	0
6	51961984	52343267	381283	100.116	135.875	425.159	316.919	0	0
6	52343712	53994850	1651138	208.464	135.875	316.811	316.919	0	0
6	53995800	54333062	337262	100.116	135.875	425.159	316.919	0	0
6	54334982	54857022	522040	208.464	135.875	316.811	316.919	0	0
6	54859607	55189954	330347	100.116	135.875	425.159	316.919	0	0
6	55191570	55592174	400604	100.116	135.875	425.159	316.919	0	0
6	55593446	56248502	655056	100.116	135.875	425.159	316.919	0	0
6	56248783	57790704	1541921	208.464	135.875	316.811	316.919	0	0
6	57792383	60896772	3104389	100.116	135.875	425.159	316.919	0	0
6	60903487	61936258	1032771	100.116	135.875	425.159	316.919	0	0
6	61936594	61982504	45910	100.116	135.875	425.159	316.919	0	0
6	61986511	62600000	613489	100.116	135.875	316.811	316.919	0	0
6	62600000	63182434	582434	100.116	94.895	316.811	316.402	0	0
6	63182919	64754355	1571436	100.116	94.895	316.811	316.402	0	0
6	64756661	65048743	292082	100.116	94.895	316.811	316.402	0	0
6	65056936	66438926	1381990	100.116	94.895	316.811	316.402	0	0
6	66440086	66524794	84708	100.116	94.895	316.811	316.402	0	0
6	66530960	67885392	1354432	100.116	94.895	316.811	316.402	0	0
6	67886468	67995859	109391	100.116	94.895	316.811	316.402	0	0
6	68004470	68174412	169942	100.116	94.895	316.811	316.402	0	0
6	68177940	68812086	634146	100.116	94.895	316.811	316.402	0	0
6	68826126	69017648	191522	100.116	94.895	316.811	316.402	0	0
6	69018685	69448647	429962	100.116	94.895	316.811	316.402	0	0
6	69449178	73044308	3595130	100.116	94.895	316.811	316.402	0	0
6	73045727	74263700	1217973	100.116	94.895	316.811	316.402	0	0
6	74264106	74866711	602605	100.116	94.895	316.811	316.402	0	0
6	74905502	75755286	849784	100.116	94.895	316.811	316.402	0	0
6	75759398	77259571	1500173	100.116	94.895	316.811	316.402	0	0
6	77262995	77404600	141605	100.116	94.895	316.811	316.402	0	0
6	77405314	79444357	2039043	100.116	94.895	316.811	316.402	0	0
6	79447005	79621947	174942	100.116	94.895	316.811	316.402	0	0
6	79622388	80707571	1085183	100.116	94.895	316.811	316.402	0	0
6	80708065	81348142	640077	100.116	94.895	316.811	316.402	0	0
6	81350035	82649937	1299902	100.116	94.895	316.811	316.402	0	0
6	82650387	83119005	468618	100.116	94.895	316.811	316.402	0	0
6	83126015	84134218	1008203	100.116	94.895	316.811	316.402	0	0
6	84145742	84644865	499123	100.116	94.895	316.811	316.402	0	0
6	84645162	85164891	519729	100.116	94.895	316.811	316.402	0	0
6	85174252	85332919	158667	100.116	94.895	316.811	316.402	0	0
6	85333949	86614011	1280062	100.116	94.895	316.811	316.402	0	0
6	86614285	86761033	146748	100.116	94.895	316.811	316.402	0	0
6	86764795	87104523	339728	100.116	94.895	316.811	316.402	0	0
6	87121037	87393431	272394	100.116	94.895	316.811	316.402	0	0
6	87394256	91583470	4189214	100.116	94.895	316.811	316.402	0	0
6	91584099	93618745	2034646	100.116	94.895	316.811	316.402	0	0
6	93620375	94071050	450675	100.116	94.895	316.811	316.402	0	0
6	94071825	94218893	147068	100.116	94.895	316.811	316.402	0	0
6	94232347	94450803	218456	100.116	94.895	316.811	316.402	0	0
6	94454804	94613331	158527	100.116	94.895	316.811	316.402	0	0
6	94625322	95695112	1069790	100.116	94.895	316.811	316.402	0	0
6	95697029	96646848	949819	100.116	94.895	316.811	316.402	0	0
6	96647206	97203049	555843	100.116	94.895	316.811	316.402	0	0
6	97205120	100003418	2798298	100.116	94.895	316.811	316.402	0	0
6	100004174	101748215	1744041	100.116	94.895	316.811	316.402	0	0
6	101775550	102170619	395069	100.116	94.895	316.811	316.402	0	0
6	102175951	103534990	1359039	100.116	94.895	316.811	316.402	0	0
6	103535520	103763600	228080	100.116	94.895	316.811	316.402	0	0
6	103766367	105625655	1859288	100.116	94.895	316.811	316.402	0	0
6	105632217	107991063	2358846	100.116	94.895	316.811	316.402	0	0
6	107992963	109236339	1243376	100.116	94.895	316.811	316.402	0	0
6	109237268	109778632	541364	100.116	94.895	316.811	316.402	0	0
6	109781398	111071947	1290549	100.116	94.895	316.811	316.402	0	0
6	111092835	111556420	463585	100.116	94.895	316.811	316.402	0	0
6	111556725	112413539	856814	100.116	94.895	316.811	316.402	0	0
6	112416478	113459868	1043390	100.116	94.895	316.811	316.402	0	0
6	113461639	113899309	437670	100.116	94.895	316.811	316.402	0	0
6	113899578	114167626	268048	100.116	94.895	316.811	316.402	0	0
6	114168637	117949991	3781354	100.116	94.895	316.811	316.402	0	0
6	117950399	118236795	286396	100.116	94.895	316.811	316.402	0	0
6	118238495	120186946	1948451	100.116	94.895	316.811	316.402	0	0
6	120187201	120762706	575505	100.116	94.895	316.811	316.402	0	0
6	120763431	121102048	338617	100.116	94.895	316.811	316.402	0	0
6	121103284	121333682	230398	100.116	94.895	316.811	316.402	0	0
6	121354095	121582437	228342	100.116	94.895	316.811	316.402	0	0
6	121582824	122048982	466158	100.116	94.895	316.811	316.402	0	0
6	122065453	122844913	779460	100.116	94.895	316.811	316.402	0	0
6	122845449	123019212	173763	100.116	94.895	316.811	316.402	0	0
6	123026986	125376288	2349302	100.116	94.895	316.811	316.402	0	0
6	125383198	126078155	694957	100.116	94.895	316.811	316.402	0	0
6	126081272	127070325	989053	100.116	94.895	316.811	316.402	0	0
6	127076414	127388429	312015	100.116	94.895	316.811	316.402	0	0
6	127389144	129211913	1822769	100.116	94.895	316.811	316.402	0	0
6	129214652	129496204	281552	100.116	94.895	316.811	316.402	0	0
6	129511878	129731702	219824	100.116	94.895	316.811	316.402	0	0
6	129733017	129897657	164640	100.116	94.895	316.811	316.402	0	0
6	129899626	132513379	2613753	100.116	94.895	316.811	316.402	0	0
6	132514511	134259980	1745469	100.116	94.895	316.811	316.402	0	0
6	134262022	135924121	1662099	100.116	94.895	316.811	316.402	0	0
6	135944911	137687795	1742884	100.116	94.895	316.811	316.402	0	0
6	137688722	139103385	1414663	100.116	94.895	316.811	316.402	0	0
6	139106556	139206353	99797	100.116	94.895	316.811	316.402	0	0
6	139214246	140956319	1742073	100.116	94.895	316.811	316.402	0	0
6	140957967	141467695	509728	100.116	94.895	316.811	316.402	0	0
6	141468208	145457645	3989437	100.116	94.895	316.811	316.402	0	0
6	145459978	146175608	715630	100.116	94.895	316.811	316.402	0	0
6	146190764	149526202	3335438	100.116	94.895	316.811	316.402	0	0
6	149553763	149896675	342912	100.116	94.895	316.811	316.402	0	0
6	149898491	151850763	1952272	100.116	94.895	316.811	316.402	0	0
6	151853097	151986571	133474	100.116	94.895	316.811	316.402	0	0
6	151988872	152580467	591595	100.116	94.895	316.811	316.402	0	0
6	152583629	152745163	161534	100.116	94.895	316.811	316.402	0	0
6	152745773	156127937	3382164	100.116	94.895	316.811	316.402	0	0
6	156128874	156935176	806302	100.116	94.895	316.811	316.402	0	0
6	156955328	159032781	2077453	100.116	94.895	316.811	316.402	0	0
6	159044945	159434751	389806	100.116	94.895	316.811	316.402	0	0
6	159435050	160706469	1271419	100.116	94.895	316.811	316.402	0	0
6	160707232	161201593	494361	100.116	94.895	316.811	316.402	0	0
6	161202145	163760490	2558345	100.116	94.895	316.811	316.402	0	0
6	163761705	163939625	177920	100.116	94.895	316.811	316.402	0	0
6	163940045	164507343	567298	100.116	94.895	316.811	316.402	0	0
6	164508657	164757844	249187	100.116	94.895	316.811	316.402	0	0
6	164759167	165963337	1204170	100.116	94.895	316.811	316.402	0	0
6	165963678	166263578	299900	100.116	94.895	316.811	316.402	0	0
6	166264115	166799952	535837	100.116	94.895	316.811	316.402	0	0
6	166800513	167125365	324852	100.116	94.895	316.811	316.402	0	0
6	167126254	169299833	2173579	100.116	94.895	316.811	316.402	0	0
6	169302932	170099244	796312	100.116	94.895	316.811	316.402	0	0
6	170099732	170401340	301608	100.116	94.895	316.811	316.402	0	0
6	170402740	170611108	208368	100.116	94.895	316.811	316.402	0	0
7	31439	927290	895851	100.116	316.969	641.854	316.648	0	0
7	928395	1179093	250698	316.811	316.969	316.811	316.648	0	0
7	1179660	1769609	589949	100.116	316.969	641.854	316.648	0	0
7	1769982	2696459	926477	316.811	316.969	316.811	316.648	0	0
7	2698446	3157023	458577	316.811	316.969	425.159	316.648	0	0
7	3157831	4381522	1223691	316.811	316.969	316.811	316.648	0	0
7	4381830	7012711	2630881	316.811	316.969	316.811	316.648	0	0
7	7014414	7129835	115421	100.116	316.969	533.506	316.648	0	0
7	7130850	7514102	383252	316.811	316.969	316.811	316.648	0	0
7	7515414	7730243	214829	100.116	316.969	533.506	316.648	0	0
7	7742256	9928813	2186557	316.811	316.969	316.811	316.648	0	0
7	9929175	10147484	218309	100.116	316.969	533.506	316.648	0	0
7	10148000	11587361	1439361	316.811	316.969	316.811	316.648	0	0
7	11587671	12063851	476180	316.811	316.969	425.159	316.648	0	0
7	12063851	12439974	376123	316.811	316.452	425.159	539.252	0	0
7	12439974	12742191	302217	316.811	316.543	425.159	317.111	0	0
7	12742728	15853123	3110395	316.811	316.543	316.811	317.111	0	0
7	15853742	16054847	201105	316.811	316.543	316.811	317.111	0	0
7	16055406	17721175	1665769	316.811	316.543	316.811	317.111	0	0
7	17722440	17919511	197071	316.811	316.543	316.811	317.111	0	0
7	17920067	20304503	2384436	316.811	316.543	316.811	317.111	0	0
7	20317244	20548564	231320	100.116	316.543	533.506	317.111	0	0
7	20551538	22695396	2143858	316.811	316.543	316.811	317.111	0	0
7	22725837	26868779	4142942	316.811	316.543	316.811	317.111	0	0
7	26869353	27274996	405643	316.811	316.543	316.811	317.111	0	0
7	27276426	29507823	2231397	316.811	316.543	316.811	317.111	0	0
7	29508129	29510610	2481	100.116	316.543	316.811	317.111	0	0
7	29510610	31668847	2158237	100.116	96.067	316.811	316.156	0	0
7	31671142	32995220	1324078	316.811	316.713	316.811	317.036	0	0
7	32995730	33080765	85035	100.116	316.713	533.506	317.036	0	0
7	33082267	33564923	482656	316.811	316.713	316.811	317.036	0	0
7	33566001	34153150	587149	316.811	316.713	316.811	317.036	0	0
7	34153977	35619965	1465988	316.811	316.713	316.811	317.036	0	0
7	35620714	36311528	690814	316.811	316.713	425.159	317.036	0	0
7	36312865	37820216	1507351	316.811	316.713	316.811	317.036	0	0
7	37820873	38050315	229442	316.811	316.713	316.811	317.036	0	0
7	38054671	38846968	792297	316.811	316.713	316.811	317.036	0	0
7	38847429	38978008	130579	316.811	316.713	316.811	317.036	0	0
7	38989923	39855284	865361	316.811	316.713	316.811	317.036	0	0
7	39857733	40148101	290368	316.811	316.713	316.811	317.036	0	0
7	40151627	40887307	735680	316.811	316.713	316.811	317.036	0	0
7	40889860	41095328	205468	100.116	316.713	533.506	317.036	0	0
7	41099406	42638246	1538840	316.811	316.713	316.811	317.036	0	0
7	42644911	43057757	412846	316.811	316.713	425.159	317.036	0	0
7	43059388	43930864	871476	316.811	316.713	316.811	317.036	0	0
7	43931305	44139230	207925	100.116	316.713	533.506	317.036	0	0
7	44140166	46043812	1903646	316.811	316.713	316.811	317.036	0	0
7	46044487	46273592	229105	316.811	316.713	425.159	317.036	0	0
7	46275779	46569606	293827	316.811	316.713	316.811	317.036	0	0
7	46569746	46946126	376380	316.811	316.713	316.811	317.036	0	0
7	46947488	48332748	1385260	316.811	316.713	425.159	317.036	0	0
7	48339214	49784376	1445162	316.811	316.713	316.811	317.036	0	0
7	49788422	50815662	1027240	316.811	316.713	425.159	317.036	0	0
7	50816756	51743579	926823	100.116	316.713	533.506	317.036	0	0
7	51749701	53024269	1274568	316.811	316.713	316.811	317.036	0	0
7	53029175	53563038	533863	316.811	316.713	425.159	317.036	0	0
7	53563340	56441036	2877696	316.811	316.713	316.811	317.036	0	0
7	56444721	57189164	744443	100.116	96.33	316.811	315.664	0	0
7	57189164	57198051	8887	100.116	311.66	316.811	321.799	0	0
7	57200464	61741139	4540675	316.811	311.66	425.159	321.799	0	0
7	62194149	67311779	5117630	100.116	317.116	750.201	538.252	0	0
7	67312631	67629996	317365	316.811	317.116	425.159	538.252	0	0
7	67632379	67818669	186290	316.811	317.116	425.159	538.252	0	0
7	67819668	68628939	809271	316.811	317.116	425.159	538.252	0	0
7	68631325	68804928	173603	316.811	317.116	425.159	538.252	0	0
7	68805560	70852239	2046679	316.811	317.116	425.159	538.252	0	0
7	70852819	71532194	679375	316.811	317.116	425.159	538.252	0	0
7	71532446	72141716	609270	316.811	317.116	425.159	538.252	0	0
7	72177109	72391414	214305	100.116	317.116	641.854	538.252	0	0
7	72399394	74064232	1664838	316.811	317.116	425.159	538.252	0	0
7	74071677	75360864	1289187	316.811	317.116	533.506	538.252	0	0
7	75394576	77241796	1847220	316.811	317.116	425.159	538.252	0	0
7	77242235	77896070	653835	100.116	317.116	750.201	538.252	0	0
7	77948452	85419392	7470940	316.811	317.116	425.159	538.252	0	0
7	85419719	85903751	484032	100.116	317.116	750.201	538.252	0	0
7	85913366	88433028	2519662	316.811	317.116	425.159	538.252	0	0
7	88435739	89427118	991379	316.811	317.116	425.159	538.252	0	0
7	89432289	91658454	2226165	208.464	317.116	533.506	538.252	0	0
7	91659597	91775379	115782	100.116	317.116	750.201	538.252	0	0
7	91785052	93693991	1908939	316.811	317.116	425.159	538.252	0	0
7	93706637	93921135	214498	100.116	317.116	641.854	538.252	0	0
7	93922116	95768756	1846640	316.811	317.116	425.159	538.252	0	0
7	95770010	96355156	585146	316.811	317.116	425.159	538.252	0	0
7	96355610	98808007	2452397	316.811	317.116	425.159	538.252	0	0
7	98810052	99817782	1007730	316.811	317.116	425.159	538.252	0	0
7	99832220	102913403	3081183	316.811	317.116	425.159	538.252	0	0
7	102915473	103939490	1024017	316.811	317.116	533.506	538.252	0	0
7	103940824	105131410	1190586	316.811	317.116	425.159	538.252	0	0
7	105132389	105475792	343403	100.116	317.116	750.201	538.252	0	0
7	105478861	106978747	1499886	316.811	317.116	425.159	538.252	0	0
7	106979457	107674679	695222	100.116	317.116	641.854	538.252	0	0
7	107676730	110910135	3233405	316.811	317.116	425.159	538.252	0	0
7	110938133	111614851	676718	100.116	317.116	641.854	538.252	0	0
7	111630663	113680076	2049413	316.811	317.116	425.159	538.252	0	0
7	113700765	114650997	950232	100.116	317.116	750.201	538.252	0	0
7	114651380	114751273	99893	316.811	317.116	425.159	538.252	0	0
7	114753527	116018610	1265083	208.464	317.116	533.506	538.252	0	0
7	116020483	118511401	2490918	316.811	317.116	425.159	538.252	0	0
7	118511967	119974749	1462782	100.116	317.116	750.201	538.252	0	0
7	119978526	121391825	1413299	316.811	317.116	425.159	538.252	0	0
7	121393137	121617119	223982	100.116	317.116	750.201	538.252	0	0
7	121621464	125152183	3530719	316.811	317.116	425.159	538.252	0	0
7	125152830	125748008	595178	100.116	317.116	641.854	538.252	0	0
7	125749107	126028696	279589	316.811	317.116	425.159	538.252	0	0
7	126029942	126165893	135951	100.116	317.116	750.201	538.252	0	0
7	126188342	126738201	549859	316.811	317.116	425.159	538.252	0	0
7	126739436	126875747	136311	316.811	317.116	425.159	538.252	0	0
7	126876629	128226060	1349431	316.811	317.116	425.159	538.252	0	0
7	128229638	128736846	507208	316.811	317.116	425.159	538.252	0	0
7	128741293	133935441	5194148	316.811	317.116	425.159	538.252	0	0
7	133939518	134574065	634547	100.116	317.116	641.854	538.252	0	0
7	134575210	136288015	1712805	208.464	317.116	533.506	538.252	0	0
7	136288698	137583062	1294364	316.811	317.116	425.159	538.252	0	0
7	137619645	139949762	2330117	316.811	317.116	425.159	538.252	0	0
7	139950963	141249157	1298194	316.811	317.116	533.506	538.252	0	0
7	141249982	142363206	1113224	316.811	317.116	425.159	538.252	0	0
7	142364396	142930913	566517	100.116	317.116	641.854	538.252	0	0
7	142931616	145473018	2541402	316.811	317.116	425.159	538.252	0	0
7	145474329	145719300	244971	100.116	317.116	641.854	538.252	0	0
7	145724379	146069384	345005	316.811	317.116	425.159	538.252	0	0
7	146072880	146245640	172760	100.116	317.116	641.854	538.252	0	0
7	146265648	147065657	800009	316.811	317.116	425.159	538.252	0	0
7	147067223	147207441	140218	100.116	317.116	641.854	538.252	0	0
7	147247482	147711717	464235	316.811	317.116	425.159	538.252	0	0
7	147711994	147987947	275953	100.116	317.116	641.854	538.252	0	0
7	147998458	148337153	338695	316.811	317.116	425.159	538.252	0	0
7	148337476	148486804	149328	316.811	317.116	425.159	538.252	0	0
7	148491072	149001817	510745	316.811	317.116	425.159	538.252	0	0
7	149008129	149422242	414113	316.811	317.116	425.159	538.252	0	0
7	149429863	153385741	3955878	316.811	317.116	425.159	538.252	0	0
7	153386730	154718860	1332130	316.811	317.116	425.159	538.252	0	0
7	154719149	155068130	348981	316.811	317.116	425.159	538.252	0	0
7	155068525	156576942	1508417	316.811	317.116	425.159	538.252	0	0
7	156578522	158239057	1660535	316.811	317.116	425.159	538.252	0	0
7	158239333	158969921	730588	316.811	317.116	425.159	538.252	0	0
7	158970737	159182924	212187	316.811	317.116	425.159	538.252	0	0
7	159188076	159329969	141893	100.116	317.116	750.201	538.252	0	0
8	189824	770794	580970	100.116	94.995	316.811	316.986	0	0
8	771828	990177	218349	100.116	94.995	316.811	316.986	0	0
8	998771	9516781	8518010	100.116	94.995	316.811	316.986	0	0
8	9516945	10623453	1106508	100.116	94.995	316.811	316.986	0	0
8	10623641	11090144	466503	100.116	94.995	316.811	316.986	0	0
8	11091065	11394196	303131	100.116	94.995	316.811	316.986	0	0
8	11394661	11471739	77078	100.116	94.995	316.811	316.986	0	0
8	11474738	12597452	1122714	100.116	94.995	316.811	316.986	0	0
8	12612630	13885764	1273134	100.116	94.995	316.811	316.986	0	0
8	13886128	14027854	141726	100.116	94.995	316.811	316.986	0	0
8	14028311	14265520	237209	100.116	94.995	316.811	316.986	0	0
8	14265846	14571838	305992	100.116	94.995	316.811	316.986	0	0
8	14574348	15019056	444708	100.116	94.995	316.811	316.986	0	0
8	15021215	15425207	403992	100.116	94.995	316.811	316.986	0	0
8	15426223	16080647	654424	100.116	94.995	316.811	316.986	0	0
8	16081220	16775525	694305	100.116	94.995	316.811	316.986	0	0
8	16776545	17310364	533819	100.116	94.995	316.811	316.986	0	0
8	17310795	17598879	288084	100.116	94.995	316.811	316.986	0	0
8	17599379	24552589	6953210	100.116	94.995	316.811	316.986	0	0
8	24552768	24982682	429914	100.116	94.995	316.811	316.986	0	0
8	24983984	27596062	2612078	100.116	94.995	316.811	316.986	0	0
8	27624837	27977790	352953	100.116	94.995	316.811	316.986	0	0
8	27978900	30767221	2788321	100.116	94.995	316.811	316.986	0	0
8	30769064	31174137	405073	100.116	94.995	316.811	316.986	0	0
8	31174974	31408078	233104	100.116	94.995	316.811	316.986	0	0
8	31408569	31640951	232382	100.116	94.995	316.811	316.986	0	0
8	31642748	33929004	2286256	100.116	94.995	316.811	316.986	0	0
8	33938442	34242022	303580	100.116	94.995	316.811	316.986	0	0
8	34244473	34468086	223613	100.116	94.995	316.811	316.986	0	0
8	34469506	36174684	1705178	100.116	94.995	316.811	316.986	0	0
8	36196668	42493357	6296689	100.116	94.995	316.811	316.986	0	0
8	42493810	47200000	4706190	100.116	94.995	316.811	316.986	0	0
8	47200000	47203389	3389	100.116	316.854	316.811	316.898	0	0
8	47217287	48906893	1689606	316.811	316.854	316.811	316.898	0	0
8	48907552	49156638	249086	316.811	316.854	316.811	316.898	0	0
8	49157269	50660616	1503347	316.811	316.854	316.811	316.898	0	0
8	50661036	52841242	2180206	316.811	316.854	425.159	316.898	0	0
8	52842363	55913457	3071094	316.811	316.854	425.159	316.898	0	0
8	55916727	58360641	2443914	316.811	316.854	316.811	316.898	0	0
8	58361936	58884057	522121	316.811	316.854	425.159	316.898	0	0
8	58885727	59547681	661954	100.116	316.854	533.506	316.898	0	0
8	59548325	62099566	2551241	316.811	316.854	316.811	316.898	0	0
8	62102146	62362314	260168	100.116	316.854	533.506	316.898	0	0
8	62362710	67727865	5365155	316.811	316.854	316.811	316.898	0	0
8	67728191	68031835	303644	100.116	316.854	533.506	316.898	0	0
8	68036883	68239276	202393	316.811	316.854	316.811	316.898	0	0
8	68257525	68497649	240124	100.116	316.854	533.506	316.898	0	0
8	68525759	72673099	4147340	316.811	316.854	316.811	316.898	0	0
8	72674166	72916942	242776	316.811	316.854	425.159	316.898	0	0
8	72918120	73429049	510929	316.811	316.854	316.811	316.898	0	0
8	73429939	73864567	434628	316.811	316.854	316.811	316.898	0	0
8	73865375	76785456	2920081	316.811	316.854	316.811	316.898	0	0
8	76811420	77268042	456622	100.116	316.854	533.506	316.898	0	0
8	77268834	78428560	1159726	316.811	316.854	316.811	316.898	0	0
8	78461027	78724307	263280	316.811	316.854	316.811	316.898	0	0
8	78753587	79884283	1130696	316.811	316.854	316.811	316.898	0	0
8	79888316	80528040	639724	316.811	316.854	316.811	316.898	0	0
8	80532809	80957545	424736	316.811	316.854	316.811	316.898	0	0
8	80957974	81321724	363750	316.811	316.854	425.159	316.898	0	0
8	81322308	82872406	1550098	316.811	316.854	316.811	316.898	0	0
8	82872923	83826372	953449	316.811	316.854	316.811	316.898	0	0
8	83826863	83887031	60168	316.811	316.854	316.811	316.898	0	0
8	83887330	84433526	546196	100.116	316.854	533.506	316.898	0	0
8	84434827	86244772	1809945	316.811	316.854	316.811	316.898	0	0
8	86250893	86550558	299665	100.116	316.854	533.506	316.898	0	0
8	86552269	86969650	417381	316.811	316.854	316.811	316.898	0	0
8	86970446	87478710	508264	316.811	316.854	316.811	316.898	0	0
8	87480048	88062663	582615	316.811	316.854	316.811	316.898	0	0
8	88062998	89226764	1163766	316.811	316.854	425.159	316.898	0	0
8	89227900	90960871	1732971	316.811	316.854	316.811	316.898	0	0
8	90964697	91950408	985711	100.116	316.854	533.506	316.898	0	0
8	91955682	92201444	245762	316.811	316.854	316.811	316.898	0	0
8	92202133	92565682	363549	100.116	316.854	533.506	316.898	0	0
8	92576112	94620853	2044741	316.811	316.854	316.811	316.898	0	0
8	94621941	95120544	498603	316.811	316.854	425.159	316.898	0	0
8	95121169	98138758	3017589	316.811	316.854	316.811	316.898	0	0
8	98143304	99979139	1835835	316.811	316.854	316.811	316.898	0	0
8	99980231	100460791	480560	316.811	316.854	316.811	316.898	0	0
8	100461081	102957128	2496047	316.811	316.854	316.811	316.898	0	0
8	102960283	103109634	149351	100.116	316.854	533.506	316.898	0	0
8	103112401	104190472	1078071	316.811	316.854	316.811	316.898	0	0
8	104190870	107644401	3453531	316.811	316.854	316.811	316.898	0	0
8	107645105	110666110	3021005	316.811	316.854	316.811	316.898	0	0
8	110680122	111337507	657385	100.116	316.854	533.506	316.898	0	0
8	111337932	112178293	840361	316.811	316.854	316.811	316.898	0	0
8	112180152	114388190	2208038	316.811	316.854	316.811	316.898	0	0
8	114388747	115456290	1067543	316.811	316.854	316.811	316.898	0	0
8	115468526	115947612	479086	316.811	316.854	316.811	316.898	0	0
8	115948750	119703082	3754332	316.811	316.854	316.811	316.898	0	0
8	119710850	119980894	270044	100.116	316.854	533.506	316.898	0	0
8	119981583	120334400	352817	316.811	316.854	316.811	316.898	0	0
8	120338893	120633495	294602	316.811	316.854	425.159	316.898	0	0
8	120635635	121287779	652144	316.811	316.854	316.811	316.898	0	0
8	121288343	121443890	155547	100.116	316.854	533.506	316.898	0	0
8	121444881	121782559	337678	316.811	316.854	316.811	316.898	0	0
8	121783435	121877648	94213	100.116	316.854	533.506	316.898	0	0
8	121878283	123474513	1596230	316.811	316.854	316.811	316.898	0	0
8	123478697	124106741	628044	316.811	316.854	316.811	316.898	0	0
8	124119993	124654080	534087	316.811	316.854	316.811	316.898	0	0
8	124670842	125487636	816794	316.811	316.854	425.159	316.898	0	0
8	125488108	126825092	1336984	316.811	316.854	316.811	316.898	0	0
8	126826420	127251669	425249	316.811	316.854	316.811	316.898	0	0
8	127252404	128388004	1135600	316.811	316.854	316.811	316.898	0	0
8	128398178	129054303	656125	316.811	316.854	425.159	316.898	0	0
8	129056936	130870995	1814059	316.811	316.854	316.811	316.898	0	0
8	130871332	131041166	169834	316.811	316.854	425.159	316.898	0	0
8	131043023	131126979	83956	100.116	316.854	316.811	316.898	0	0
8	131126979	131227871	100892	100.116	93.859	316.811	317.757	0	0
8	131229907	131712490	482583	316.811	316.112	316.811	317.162	0	0
8	131712844	132335691	622847	316.811	316.112	425.159	317.162	0	0
8	132336401	132702241	365840	316.811	316.112	316.811	317.162	0	0
8	132733327	132967627	234300	100.116	316.112	533.506	317.162	0	0
8	132968828	134857596	1888768	316.811	316.112	316.811	317.162	0	0
8	134857733	136106718	1248985	100.116	316.112	641.854	317.162	0	0
8	136108562	136512530	403968	316.811	316.112	316.811	317.162	0	0
8	136514080	136955411	441331	100.116	316.112	533.506	317.162	0	0
8	136956735	138076883	1120148	316.811	316.112	316.811	317.162	0	0
8	138077613	138371516	293903	316.811	316.112	316.811	317.162	0	0
8	138384364	138673900	289536	316.811	316.112	316.811	317.162	0	0
8	138675331	139080381	405050	100.116	316.112	641.854	317.162	0	0
8	139083364	139804949	721585	316.811	316.112	316.811	317.162	0	0
8	139806301	140096105	289804	316.811	316.112	316.811	317.162	0	0
8	140097878	140630635	532757	316.811	316.112	316.811	317.162	0	0
8	140632293	141161628	529335	316.811	316.112	425.159	317.162	0	0
8	141163257	143155728	1992471	316.811	316.112	316.811	317.162	0	0
8	143157682	144214043	1056361	316.811	316.112	316.811	317.162	0	0
8	144216399	145075236	858837	316.811	316.112	316.811	317.162	0	0
10	48605	167406	118801	100.116	95.209	316.811	316.858	0	0
10	167838	948813	780975	100.116	95.209	316.811	316.858	0	0
10	960481	2279177	1318696	100.116	95.209	316.811	316.858	0	0
10	2279558	3432963	1153405	100.116	95.209	316.811	316.858	0	0
10	3434049	7785891	4351842	100.116	95.209	316.811	316.858	0	0
10	7786789	8043087	256298	100.116	95.209	316.811	316.858	0	0
10	8044045	8732312	688267	100.116	95.209	316.811	316.858	0	0
10	8733767	8923513	189746	100.116	95.209	316.811	316.858	0	0
10	8923655	9173525	249870	100.116	95.209	316.811	316.858	0	0
10	9175069	9595693	420624	100.116	95.209	316.811	316.858	0	0
10	9595947	10158030	562083	100.116	95.209	316.811	316.858	0	0
10	10158740	10568960	410220	100.116	95.209	316.811	316.858	0	0
10	10569554	13832729	3263175	100.116	95.209	316.811	316.858	0	0
10	13833636	13964391	130755	100.116	95.209	316.811	316.858	0	0
10	13965578	15143504	1177926	100.116	95.209	316.811	316.858	0	0
10	15174420	15670829	496409	100.116	95.209	316.811	316.858	0	0
10	15671021	16022430	351409	100.116	95.209	316.811	316.858	0	0
10	16025339	16403704	378365	100.116	95.209	316.811	316.858	0	0
10	16404537	18319541	1915004	100.116	95.209	316.811	316.858	0	0
10	18319961	24949127	6629166	100.116	95.209	316.811	316.858	0	0
10	24949527	25440675	491148	100.116	95.209	316.811	316.858	0	0
10	25441351	26055941	614590	100.116	95.209	316.811	316.858	0	0
10	26056978	26382716	325738	100.116	95.209	316.811	316.858	0	0
10	26383016	28754763	2371747	100.116	95.209	316.811	316.858	0	0
10	28756586	29633097	876511	100.116	95.209	316.811	316.858	0	0
10	29639837	30066123	426286	100.116	95.209	316.811	316.858	0	0
10	30077338	30285722	208384	100.116	95.209	316.811	316.858	0	0
10	30287388	32163932	1876544	100.116	95.209	316.811	316.858	0	0
10	32164460	32418350	253890	100.116	95.209	316.811	316.858	0	0
10	32418907	37418117	4999210	100.116	95.209	316.811	316.858	0	0
10	37419848	38834340	1414492	100.116	95.209	316.811	316.858	0	0
10	41701197	43817395	2116198	208.464	171.732	316.811	316.758	0	0
10	43819923	43984442	164519	100.116	171.732	425.159	316.758	0	0
10	43985222	47198894	3213672	208.464	171.732	316.811	316.758	0	0
10	47199581	47226218	26637	208.464	171.732	316.811	316.758	0	0
10	47232313	50327179	3094866	208.464	171.732	316.811	316.758	0	0
10	50328973	50574828	245855	100.116	171.732	425.159	316.758	0	0
10	50583770	53852302	3268532	208.464	171.732	316.811	316.758	0	0
10	53866607	54105652	239045	100.116	171.732	425.159	316.758	0	0
10	54106213	55151678	1045465	208.464	171.732	316.811	316.758	0	0
10	55152104	55297412	145308	100.116	171.732	425.159	316.758	0	0
10	55298825	55783513	484688	208.464	171.732	316.811	316.758	0	0
10	55785709	55890860	105151	100.116	171.732	425.159	316.758	0	0
10	55891194	56110270	219076	208.464	171.732	425.159	316.758	0	0
10	56111877	56239027	127150	208.464	171.732	316.811	316.758	0	0
10	56243309	57925307	1681998	208.464	171.732	316.811	316.758	0	0
10	57931725	58095217	163492	100.116	171.732	425.159	316.758	0	0
10	58095640	60248950	2153310	208.464	171.732	316.811	316.758	0	0
10	60250526	60483474	232948	100.116	171.732	425.159	316.758	0	0
10	60483940	61350139	866199	208.464	171.732	316.811	316.758	0	0
10	61353050	61641664	288614	100.116	171.732	425.159	316.758	0	0
10	61646639	62614891	968252	208.464	171.732	316.811	316.758	0	0
10	62615188	63715152	1099964	208.464	171.732	316.811	316.758	0	0
10	63718132	64076393	358261	208.464	171.732	316.811	316.758	0	0
10	64077250	64489440	412190	208.464	171.732	316.811	316.758	0	0
10	64490109	64809494	319385	208.464	171.732	316.811	316.758	0	0
10	64812458	65122378	309920	100.116	171.732	425.159	316.758	0	0
10	65123733	67287051	2163318	208.464	171.732	316.811	316.758	0	0
10	67294833	68564916	1270083	208.464	171.732	316.811	316.758	0	0
10	68565234	69084718	519484	208.464	171.732	316.811	316.758	0	0
10	69085425	69250270	164845	100.116	171.732	425.159	316.758	0	0
10	69250619	69962424	711805	100.116	171.732	425.159	316.758	0	0
10	69963095	70678202	715107	208.464	171.732	316.811	316.758	0	0
10	70679981	72376939	1696958	208.464	171.732	316.811	316.758	0	0
10	72378016	72901283	523267	100.116	171.732	425.159	316.758	0	0
10	72950726	74091491	1140765	208.464	171.732	316.811	316.758	0	0
10	74094038	74813738	719700	208.464	171.732	316.811	316.758	0	0
10	74905078	75359281	454203	208.464	171.732	316.811	316.758	0	0
10	75380711	76506729	1126018	208.464	171.732	316.811	316.758	0	0
10	76507231	82444736	5937505	208.464	171.732	316.811	316.758	0	0
10	82445322	82743299	297977	208.464	171.732	316.811	316.758	0	0
10	82744717	83297936	553219	208.464	171.732	316.811	316.758	0	0
10	83307447	83664137	356690	100.116	171.732	425.159	316.758	0	0
10	83665440	84256345	590905	208.464	171.732	316.811	316.758	0	0
10	84262087	84889891	627804	208.464	171.732	316.811	316.758	0	0
10	84894865	86179043	1284178	208.464	171.732	316.811	316.758	0	0
10	86180047	86566256	386209	100.116	171.732	425.159	316.758	0	0
10	86567952	88133857	1565905	208.464	171.732	316.811	316.758	0	0
10	88136117	88658308	522191	208.464	171.732	316.811	316.758	0	0
10	88660558	90142631	1482073	208.464	171.732	316.811	316.758	0	0
10	90143927	90707033	563106	208.464	171.732	316.811	316.758	0	0
10	90707337	90925956	218619	208.464	171.732	316.811	316.758	0	0
10	90926664	91149278	222614	100.116	171.732	425.159	316.758	0	0
10	91150022	96228697	5078675	208.464	171.732	316.811	316.758	0	0
10	96229015	96445465	216450	208.464	171.732	316.811	316.758	0	0
10	96445749	98480617	2034868	208.464	171.732	316.811	316.758	0	0
10	98480924	98659860	178936	100.116	171.732	425.159	316.758	0	0
10	98660750	99249198	588448	208.464	171.732	316.811	316.758	0	0
10	99253709	102261784	3008075	100.116	171.169	750.201	858.867	0	0
10	102264114	102723452	459338	100.116	171.169	858.549	858.867	0	0
10	102725446	103756933	1031487	208.464	171.169	641.854	858.867	0	0
10	103762957	104448175	685218	100.116	171.169	750.201	858.867	0	0
10	104454122	105194019	739897	100.116	171.169	750.201	858.867	0	0
10	105199381	106129147	929766	208.464	171.556	316.811	316.787	0	0
10	106130046	106371892	241846	208.464	171.556	316.811	316.787	0	0
10	106372435	108407622	2035187	208.464	171.556	316.811	316.787	0	0
10	108410871	108553605	142734	100.116	171.556	425.159	316.787	0	0
10	108556319	109570754	1014435	208.464	171.556	316.811	316.787	0	0
10	109571009	109749854	178845	100.116	171.556	425.159	316.787	0	0
10	109750559	110348469	597910	208.464	171.556	316.811	316.787	0	0
10	110349236	111932324	1583088	208.464	171.556	316.811	316.787	0	0
10	111943216	113796277	1853061	208.464	171.556	316.811	316.787	0	0
10	113796905	114851578	1054673	208.464	171.556	316.811	316.787	0	0
10	114852869	115515441	662572	208.464	171.556	316.811	316.787	0	0
10	115515895	117133720	1617825	208.464	171.556	316.811	316.787	0	0
10	117140596	117394911	254315	208.464	171.556	316.811	316.787	0	0
10	117395686	120848123	3452437	208.464	171.556	316.811	316.787	0	0
10	120849083	126716148	5867065	208.464	171.556	316.811	316.787	0	0
10	126717527	127346006	628479	208.464	171.556	316.811	316.787	0	0
10	127346560	129557820	2211260	208.464	171.556	316.811	316.787	0	0
10	129558302	130614631	1056329	208.464	171.556	316.811	316.787	0	0
10	130615163	131346547	731384	208.464	171.556	316.811	316.787	0	0
10	131348667	131816128	467461	208.464	171.556	316.811	316.787	0	0
10	131825057	132514993	689936	208.464	171.556	316.811	316.787	0	0
10	132515363	132796195	280832	208.464	171.556	316.811	316.787	0	0
10	132797175	133122867	325692	100.116	171.556	425.159	316.787	0	0
10	133123321	133418096	294775	208.464	171.556	316.811	316.787	0	0
10	133418593	133652560	233967	100.116	171.556	425.159	316.787	0	0
11	184431	2049583	1865152	316.811	316.814	425.159	462.183	0	0
11	2051274	2408423	357149	316.811	316.814	425.159	462.183	0	0
11	2409603	6702279	4292676	316.811	316.814	425.159	462.183	0	0
11	6703150	7103753	400603	100.116	316.814	641.854	462.183	0	0
11	7106869	7707668	600799	316.811	316.814	425.159	462.183	0	0
11	7707980	7850745	142765	100.116	316.814	641.854	462.183	0	0
11	7851046	13091716	5240670	316.811	316.814	425.159	462.183	0	0
11	13092346	13450707	358361	316.811	316.814	425.159	462.183	0	0
11	13451081	14214232	763151	316.811	316.814	425.159	462.183	0	0
11	14222906	15575589	1352683	316.811	316.814	425.159	462.183	0	0
11	15576479	19053587	3477108	316.811	316.814	425.159	462.183	0	0
11	19057662	19184311	126649	100.116	316.814	641.854	462.183	0	0
11	19185831	20370960	1185129	425.159	316.814	425.159	462.183	0	0
11	20376046	20543907	167861	100.116	316.814	641.854	462.183	0	0
11	20545655	24752607	4206952	316.811	316.814	425.159	462.183	0	0
11	24753318	25339130	585812	316.811	316.814	425.159	462.183	0	0
11	25339330	27793033	2453703	316.811	316.814	425.159	462.183	0	0
11	27804986	29057297	1252311	100.116	316.814	641.854	462.183	0	0
11	29058041	31577327	2519286	316.811	316.814	425.159	462.183	0	0
11	31587561	33432873	1845312	316.811	316.814	425.159	462.183	0	0
11	33434323	34019400	585077	316.811	316.814	425.159	462.183	0	0
11	34020923	34182670	161747	100.116	316.814	641.854	462.183	0	0
11	34182849	34796965	614116	316.811	316.814	425.159	462.183	0	0
11	34797408	35012760	215352	100.116	316.814	641.854	462.183	0	0
11	35014851	35526668	511817	316.811	316.814	425.159	462.183	0	0
11	35528254	36547174	1018920	316.811	316.814	425.159	462.183	0	0
11	36548805	36874731	325926	316.811	316.814	425.159	462.183	0	0
11	36875230	37184077	308847	316.811	316.814	425.159	462.183	0	0
11	37195380	37672680	477300	316.811	316.814	316.811	462.183	0	0
11	37673288	39582864	1909576	316.811	316.814	425.159	462.183	0	0
11	39583068	40071944	488876	316.811	316.814	425.159	462.183	0	0
11	40072252	40560870	488618	316.811	316.814	425.159	462.183	0	0
11	40564701	41017534	452833	316.811	316.814	425.159	462.183	0	0
11	41017960	41375325	357365	100.116	316.814	641.854	462.183	0	0
11	41376128	41569831	193703	316.811	316.814	425.159	462.183	0	0
11	41570152	41718451	148299	100.116	316.814	641.854	462.183	0	0
11	41720922	42413331	692409	316.811	316.814	425.159	462.183	0	0
11	42413967	46636028	4222061	316.811	316.814	425.159	462.183	0	0
11	46662532	49358776	2696244	100.116	316.814	641.854	462.183	0	0
11	49362154	55798402	6436248	316.811	316.814	425.159	462.183	0	0
11	55798928	55800000	1072	316.811	316.814	316.811	462.183	0	0
11	55800000	58846830	3046830	316.811	316.764	316.811	316.887	0	0
11	58847331	59050152	202821	100.116	316.764	533.506	316.887	0	0
11	59051396	59269220	217824	316.811	316.764	316.811	316.887	0	0
11	59270746	59481839	211093	316.811	316.764	316.811	316.887	0	0
11	59485646	60076769	591123	316.811	316.764	316.811	316.887	0	0
11	60077446	60750709	673263	316.811	316.764	316.811	316.887	0	0
11	60751857	61856709	1104852	316.811	316.764	316.811	316.887	0	0
11	61857233	62170878	313645	100.116	316.764	533.506	316.887	0	0
11	62171257	63029461	858204	316.811	316.764	316.811	316.887	0	0
11	63030420	63161115	130695	100.116	316.764	533.506	316.887	0	0
11	63161636	63758255	596619	316.811	316.764	316.811	316.887	0	0
11	63758255	63768963	10708	316.811	95.275	316.811	316.125	0	0
11	63773813	65422908	1649095	100.116	95.275	316.811	316.125	0	0
11	65423737	65874460	450723	100.116	95.275	316.811	316.125	0	0
11	65876375	68375788	2499413	100.116	95.275	316.811	316.125	0	0
11	68376251	69315840	939589	100.116	95.275	316.811	316.125	0	0
11	69325218	70007635	682417	100.116	95.275	316.811	316.125	0	0
11	70007920	71418477	1410557	316.811	316.33	316.811	316.985	0	0
11	71419373	71530696	111323	100.116	316.33	533.506	316.985	0	0
11	71531163	71636991	105828	316.811	316.33	316.811	316.985	0	0
11	71637571	72150410	512839	100.116	316.33	533.506	316.985	0	0
11	72151175	72786276	635101	316.811	316.33	316.811	316.985	0	0
11	72787955	73601207	813252	316.811	316.33	425.159	316.985	0	0
11	73602935	74688481	1085546	316.811	316.33	316.811	316.985	0	0
11	74692512	75439069	746557	100.116	316.33	533.506	316.985	0	0
11	75476344	76806484	1330140	316.811	316.33	316.811	316.985	0	0
11	76819847	77205922	386075	316.811	316.33	316.811	316.985	0	0
11	77206175	78195340	989165	316.811	316.33	316.811	316.985	0	0
11	78210481	78639085	428604	100.116	316.33	533.506	316.985	0	0
11	78645027	80856930	2211903	316.811	316.33	316.811	316.985	0	0
11	80870445	81310849	440404	316.811	316.33	425.159	316.985	0	0
11	81312392	82343766	1031374	316.811	316.33	316.811	316.985	0	0
11	82345652	82643118	297466	316.811	316.33	425.159	316.985	0	0
11	82644447	84920834	2276387	316.811	316.33	316.811	316.985	0	0
11	84923746	85913935	990189	316.811	316.33	425.159	316.985	0	0
11	85915114	86911066	995952	316.811	316.33	316.811	316.985	0	0
11	86911780	87298033	386253	100.116	316.33	533.506	316.985	0	0
11	87300847	87678154	377307	316.811	316.33	316.811	316.985	0	0
11	87678821	88237205	558384	316.811	316.33	316.811	316.985	0	0
11	88240135	88736515	496380	316.811	316.33	316.811	316.985	0	0
11	88737339	89324933	587594	100.116	316.33	533.506	316.985	0	0
11	89334186	90366734	1032548	316.811	316.33	316.811	316.985	0	0
11	90373970	91233488	859518	100.116	316.33	533.506	316.985	0	0
11	91236444	92754025	1517581	316.811	316.33	316.811	316.985	0	0
11	92754822	93279799	524977	316.811	316.33	316.811	316.985	0	0
11	93280365	94199552	919187	316.811	316.33	316.811	316.985	0	0
11	94201379	95453749	1252370	316.811	316.33	425.159	316.985	0	0
11	95455764	96065404	609640	316.811	316.33	316.811	316.985	0	0
11	96068778	96210080	141302	100.116	316.33	533.506	316.985	0	0
11	96210447	96404992	194545	316.811	316.33	316.811	316.985	0	0
11	96405248	97154717	749469	316.811	316.33	425.159	316.985	0	0
11	97166705	97731297	564592	100.116	316.33	641.854	316.985	0	0
11	97733281	98634807	901526	316.811	316.33	316.811	316.985	0	0
11	98635455	98791549	156094	100.116	316.33	533.506	316.985	0	0
11	98792099	98846783	54684	316.811	316.33	316.811	316.985	0	0
11	98848185	99867989	1019804	208.464	317.582	1183.59	1425.23	0	0
11	99868391	100430628	562237	100.116	317.582	1400.29	1425.23	0	0
11	100433882	100615009	181127	316.811	317.582	1183.59	1425.23	0	0
11	100615967	101282230	666263	100.116	317.582	1400.29	1425.23	0	0
11	101282485	103620858	2338373	316.811	317.582	1183.59	1425.23	0	0
11	103623412	103848167	224755	100.116	317.582	1291.94	1425.23	0	0
11	103852446	104757599	905153	208.464	317.582	1291.94	1425.23	0	0
11	104759504	105084762	325258	316.811	316.106	316.811	317.315	0	0
11	105086067	106647979	1561912	316.811	316.106	316.811	317.315	0	0
11	106648245	106958160	309915	316.811	316.106	425.159	317.315	0	0
11	106959073	107130260	171187	100.116	316.106	533.506	317.315	0	0
11	107133517	107485628	352111	316.811	316.106	425.159	317.315	0	0
11	107485935	108111725	625790	316.811	316.106	425.159	317.315	0	0
11	108112288	109148400	1036112	316.811	316.106	316.811	317.315	0	0
11	109149615	109522113	372498	316.811	316.106	425.159	317.315	0	0
11	109523355	109709591	186236	316.811	316.106	316.811	317.315	0	0
11	109711567	110877012	1165445	316.811	316.106	316.811	317.315	0	0
11	110877346	111243672	366326	316.811	316.106	316.811	317.315	0	0
11	111244288	111513281	268993	100.116	316.106	533.506	317.315	0	0
11	111516391	112216378	699987	316.811	316.106	316.811	317.315	0	0
11	112217776	112480249	262473	316.811	316.106	316.811	317.315	0	0
11	112480977	114506585	2025608	316.811	316.106	316.811	317.315	0	0
11	114509583	114769612	260029	100.116	316.106	533.506	317.315	0	0
11	114770518	116776891	2006373	316.811	316.106	316.811	317.315	0	0
11	116778201	117194760	416559	316.811	316.106	316.811	317.315	0	0
11	117195974	118200382	1004408	316.811	316.106	316.811	317.315	0	0
11	118201466	118318762	117296	100.116	316.106	533.506	317.315	0	0
11	118319250	121108338	2789088	316.811	316.106	316.811	317.315	0	0
11	121110044	121962248	852204	316.811	316.106	425.159	317.315	0	0
11	121962537	122209409	246872	316.811	316.106	316.811	317.315	0	0
11	122209783	122550870	341087	100.116	316.106	533.506	317.315	0	0
11	122551735	123568704	1016969	316.811	316.106	316.811	317.315	0	0
11	123571858	124425781	853923	316.811	316.106	316.811	317.315	0	0
11	124427732	135075815	10648083	316.811	316.106	316.811	317.315	0	0
12	71118	1626836	1555718	316.811	316.012	316.811	317.493	0	0
12	1627216	2137507	510291	100.116	316.012	641.854	317.493	0	0
12	2160422	7195608	5035186	316.811	316.012	316.811	317.493	0	0
12	7195608	7197684	2076	316.811	316.167	316.811	760.989	0	0
12	7198480	7637365	438885	100.116	316.167	858.549	760.989	0	0
12	7638162	8079760	441598	208.464	316.167	750.201	760.989	0	0
12	8080798	8994973	914175	100.116	316.167	858.549	760.989	0	0
12	8996148	10080478	1084330	316.811	316.167	641.854	760.989	0	0
12	10081053	10178431	97378	100.116	316.167	858.549	760.989	0	0
12	10178634	10343633	164999	208.464	316.167	750.201	760.989	0	0
12	10344125	10782156	438031	100.116	316.167	858.549	760.989	0	0
12	10783001	10790392	7391	425.159	316.167	750.201	760.989	0	0
12	10790392	11963992	1173600	425.159	537.212	750.201	760.907	0	0
12	11965748	12066428	100680	100.116	537.212	858.549	760.907	0	0
12	12066428	12561168	494740	100.116	315.818	858.549	760.608	0	0
12	12563830	14507560	1943730	208.464	315.818	750.201	760.608	0	0
12	14508794	14757043	248249	100.116	315.818	858.549	760.608	0	0
12	14757679	15200235	442556	316.811	315.818	641.854	760.608	0	0
12	15206307	15909516	703209	100.116	315.818	858.549	760.608	0	0
12	15917445	17029674	1112229	208.464	315.818	750.201	760.608	0	0
12	17029674	17170501	140827	208.464	323.643	750.201	898.947	0	0
12	17170501	19033113	1862612	208.464	315.446	750.201	761.12	0	0
12	19034411	19862418	828007	100.116	315.446	858.549	761.12	0	0
12	19862418	19863110	692	100.116	317.019	858.549	316.689	0	0
12	19863484	20113943	250459	316.811	317.019	316.811	316.689	0	0
12	20134918	20732335	597417	316.811	317.019	316.811	316.689	0	0
12	20732703	20972330	239627	316.811	317.019	425.159	316.689	0	0
12	20972587	21528034	555447	316.811	317.019	316.811	316.689	0	0
12	21528296	21657972	129676	100.116	317.019	533.506	316.689	0	0
12	21661245	22717398	1056153	316.811	317.019	316.811	316.689	0	0
12	22717885	23234236	516351	316.811	317.019	425.159	316.689	0	0
12	23235528	24123858	888330	316.811	317.019	425.159	316.689	0	0
12	24124709	24543474	418765	316.811	317.019	316.811	316.689	0	0
12	24544258	26705133	2160875	316.811	317.019	425.159	316.689	0	0
12	26706086	29085576	2379490	316.811	317.019	316.811	316.689	0	0
12	29087025	29639300	552275	316.811	317.019	316.811	316.689	0	0
12	29640311	30227608	587297	316.811	317.019	316.811	316.689	0	0
12	30228175	30543062	314887	100.116	317.019	533.506	316.689	0	0
12	30543648	32116512	1572864	316.811	317.019	316.811	316.689	0	0
12	32131915	32480588	348673	100.116	317.019	533.506	316.689	0	0
12	32481675	33494556	1012881	316.811	317.019	316.811	316.689	0	0
12	33516648	38824028	5307380	100.116	317.019	533.506	316.689	0	0
12	38824311	39612375	788064	316.811	317.019	316.811	316.689	0	0
12	39623720	40242056	618336	316.811	317.019	316.811	316.689	0	0
12	40245759	46027503	5781744	316.811	317.019	316.811	316.689	0	0
12	46027966	46635014	607048	208.464	316.252	1075.24	1204	0	0
12	46638281	47187846	549565	100.116	316.252	1183.59	1204	0	0
12	47188333	48390156	1201823	208.464	316.252	1075.24	1204	0	0
12	48394469	48592179	197710	100.116	316.252	1183.59	1204	0	0
12	48605432	49789749	1184317	208.464	316.252	1075.24	1204	0	0
12	49826369	51120569	1294200	316.811	316.586	316.811	317.292	0	0
12	51121654	51513414	391760	316.811	316.586	425.159	317.292	0	0
12	51514820	52971729	1456909	316.811	316.586	316.811	317.292	0	0
12	52973001	53717974	744973	316.811	316.586	316.811	317.292	0	0
12	53724094	55789014	2064920	316.811	316.586	316.811	317.292	0	0
12	55790275	56426164	635889	316.811	316.586	425.159	317.292	0	0
12	56427624	59005290	2577666	316.811	316.586	316.811	317.292	0	0
12	59012600	60974528	1961928	316.811	316.586	425.159	317.292	0	0
12	60987663	62147601	1159938	316.811	316.586	316.811	317.292	0	0
12	62148590	62423956	275366	100.116	316.586	533.506	317.292	0	0
12	62425061	62863818	438757	316.811	316.586	316.811	317.292	0	0
12	62880752	63128478	247726	316.811	316.586	425.159	317.292	0	0
12	63133369	65515005	2381636	316.811	316.586	316.811	317.292	0	0
12	65533987	65736962	202975	100.116	316.586	533.506	317.292	0	0
12	65737387	68033256	2295869	316.811	316.586	316.811	317.292	0	0
12	68035339	68206321	170982	100.116	316.586	533.506	317.292	0	0
12	68207936	73561023	5353087	316.811	316.586	316.811	317.292	0	0
12	73561500	73962048	400548	316.811	316.586	316.811	317.292	0	0
12	73965021	77407092	3442071	316.811	316.586	316.811	317.292	0	0
12	77424689	77840313	415624	316.811	316.586	425.159	317.292	0	0
12	77840961	79726807	1885846	316.811	316.586	316.811	317.292	0	0
12	79746678	80037211	290533	100.116	316.586	533.506	317.292	0	0
12	80038767	81142494	1103727	316.811	316.586	316.811	317.292	0	0
12	81144085	81344088	200003	100.116	316.586	533.506	317.292	0	0
12	81363298	82262025	898727	316.811	316.586	316.811	317.292	0	0
12	82262315	82993539	731224	316.811	316.586	425.159	317.292	0	0
12	82997097	83834830	837733	316.811	316.586	316.811	317.292	0	0
[truncated: 1,707 more rows]

## Sheet: Profile 2
Simulated profile:	2
HapASeg
Chromosome	Start.bp	End.bp	length	mu.minor_1	mu.minor_2	mu.major_1	mu.major_2	major_AD	minor_AD
1	806000	16517999	15711999	316.768	316.452	316.768	316.658	0	0
1	16582000	16949999	367999	480.849	316.452	480.849	316.658	0	0
1	16956000	121599999	104643999	316.768	316.452	316.768	316.658	0	0
1	143572000	248889999	105317999	316.768	316.786	1423.93	1424.97	0	0
2	50000	242107999	242057999	316.768	316.734	538.476	538.605	0	0
3	58000	89578956	89520956	316.768	316.297	538.476	538.876	0	0
3	89578956	91179314	1600358	316.768	316.555	538.476	760.422	0	0
3	91179314	188157999	96978685	316.768	316.602	538.476	538.456	0	0
3	188158000	188921999	763999	329.844	316.602	538.476	538.456	0	0
3	188968000	195601999	6633999	316.768	316.602	538.476	538.456	0	0
3	195754000	197997999	2243999	316.768	316.602	538.476	538.456	0	0
4	88000	16815999	16727999	94.695	94.931	316.768	316.899	0	0
4	16822000	17417999	595999	94.695	94.001	94.695	96.184	0	0
4	17430000	52815999	35385999	94.695	94.858	316.768	316.927	0	0
4	52830000	59021999	6191999	94.695	94.949	94.695	95.137	0	0
4	59022000	59022436	436	94.695	94.949	316.768	95.137	0	0
4	59022436	85083999	26061563	94.695	94.977	316.768	317.033	0	0
4	85096000	85765999	669999	110.203	94.977	329.844	317.033	0	0
4	85766000	190015999	104249999	94.695	94.977	316.768	317.033	0	0
5	58000	46075999	46017999	316.768	316.641	538.476	538.155	0	0
5	51402000	64253999	12851999	316.768	316.881	316.768	317.242	0	0
5	64264000	64363999	99999	329.844	321.069	758.067	756.219	0	0
5	64366000	180871999	116505999	316.768	316.877	316.768	316.995	0	0
6	148000	149941999	149793999	316.768	316.905	538.476	538.446	0	0
6	149960000	150139999	179999	316.768	315.334	758.067	761.592	0	0
6	150144000	150303999	159999	329.844	317.464	480.849	537.66	0	0
6	150304000	158419277	8115277	316.768	317.464	538.476	537.66	0	0
6	158419277	158421999	2722	316.768	94.836	538.476	538.136	0	0
6	158424000	165963999	7539999	94.695	94.836	538.476	538.136	0	0
6	166304000	170449999	4145999	316.768	316.896	538.476	537.971	0	0
7	50000	20733999	20683999	538.476	538.278	538.476	538.846	0	0
7	20736000	20891999	155999	94.695	95.319	480.849	538.211	0	0
7	20900000	21007499	107499	538.476	95.319	538.476	538.211	0	0
7	21007499	32305999	11298500	538.476	538.342	538.476	538.939	0	0
7	32314000	34557999	2243999	538.476	536.758	1203.32	1205.45	0	0
7	34616000	48772529	14156529	538.476	538.47	538.476	538.753	0	0
7	48772529	48788087	15558	538.476	565.654	538.476	1176.4	0	0
7	48788087	57579999	8791912	538.476	537.753	538.476	539.519	0	0
7	62596000	131783999	69187999	316.768	316.428	538.476	538.476	0	0
7	131786000	132807999	1021999	94.695	93.545	316.768	318.168	0	0
7	132810000	159137999	26327999	316.768	316.424	538.476	538.117	0	0
8	210000	80853999	80643999	316.768	316.776	316.768	316.688	0	0
8	80866000	83381999	2515999	316.768	315.57	758.067	761.167	0	0
8	83534000	145009999	61475999	316.768	316.559	316.768	317.004	0	0
10	54000	133613999	133559999	316.768	316.572	316.768	316.636	0	0
10	133614000	133621999	7999	252.817	316.572	316.768	316.636	0	0
11	200000	25653636	25453636	252.817	252.657	316.768	316.692	0	0
11	25653636	25653999	363	252.817	95.093	316.768	316.847	0	0
11	25664000	27961999	2297999	94.695	95.093	316.768	316.847	0	0
11	27980000	35477999	7497999	94.695	95.027	758.067	760.376	0	0
11	35480000	36155999	675999	252.817	251.465	758.067	761.338	0	0
11	36158000	98069910	61911910	252.817	252.71	316.768	316.469	0	0
11	98069910	98071999	2089	252.817	252.37	316.768	445.383	0	0
11	98078000	98557999	479999	252.817	252.37	480.849	445.383	0	0
11	98558000	98559299	1299	252.817	252.37	316.768	445.383	0	0
11	98559299	128293999	29734700	252.817	252.51	316.768	316.766	0	0
11	128296000	128739999	443999	252.817	252.51	329.844	316.766	0	0
11	128748000	132945999	4197999	316.768	316.602	480.849	474.354	0	0
11	132946000	132947259	1259	252.817	316.602	316.768	474.354	0	0
11	132947259	135005999	2058740	252.817	253.169	316.768	316.227	0	0
12	98000	7843999	7745999	94.695	95.081	316.768	316.791	0	0
12	7844000	7959999	115999	110.203	95.081	480.849	316.791	0	0
12	7984000	11013999	3029999	94.695	95.081	316.768	316.791	0	0
12	11014000	11137999	123999	110.203	95.081	329.844	316.791	0	0
12	11138000	26321999	15183999	94.695	95.081	316.768	316.791	0	0
12	26326000	26377999	51999	110.203	93.558	110.203	96.426	0	0
12	26412000	105253999	78841999	94.695	95.159	316.768	316.599	0	0
12	105254000	105575999	321999	94.695	95.159	329.844	316.599	0	0
12	105576000	133219999	27643999	94.695	95.159	316.768	316.599	0	0
13	18900000	25663860	6763860	316.768	315.756	316.768	317.519	0	0
13	25663860	25663999	139	316.768	317.066	316.768	1202.57	0	0
13	25664000	35637999	9973999	316.768	317.066	1203.32	1202.57	0	0
13	35646000	114193999	78547999	316.768	316.575	316.768	316.915	0	0
15	22638000	52039999	29401999	316.768	317.193	538.476	537.706	0	0
15	52042000	54429999	2387999	94.695	94.962	316.768	316.65	0	0
15	54438000	92797999	38359999	316.768	316.755	538.476	538.703	0	0
15	92798000	92959999	161999	329.844	316.755	480.849	538.703	0	0
15	92960000	101885999	8925999	316.768	316.755	538.476	538.703	0	0
16	106000	31871999	31765999	94.695	94.966	316.768	316.537	0	0
16	31880000	46985999	15105999	94.695	94.966	329.844	316.537	0	0
16	46988000	70115999	23127999	94.695	94.966	316.768	316.537	0	0
16	70238000	90097999	19859999	94.695	94.966	316.768	316.537	0	0
17	154000	22693999	22539999	316.768	316.807	538.476	538.356	0	0
17	27400000	74497999	47097999	538.476	537.854	538.476	538.937	0	0
17	74502000	74665999	163999	480.849	537.854	480.849	538.937	0	0
17	74746000	75135999	389999	329.844	319.908	480.849	535.337	0	0
17	75204000	75309999	105999	480.849	537.75	480.849	538.985	0	0
17	75316000	81177999	5861999	538.476	537.75	538.476	538.985	0	0
18	56000	19192361	19136361	94.695	95.151	316.768	316.552	0	0
18	19192361	28216202	9023841	94.695	94.96	316.768	316.543	0	0
18	28216202	41839627	13623425	94.695	94.836	316.768	316.845	0	0
18	41839627	43851180	2011553	94.695	94.4	316.768	317.266	0	0
18	43851180	78075999	34224819	94.695	94.945	316.768	317.051	0	0
19	248000	9659920	9411920	94.695	95.108	316.768	316.951	0	0
19	9659920	11945164	2285244	94.695	95.079	316.768	316.896	0	0
19	11945164	29969933	18024769	94.695	94.982	316.768	316.65	0	0
19	29969933	30015999	46066	94.695	94.453	316.768	539.241	0	0
19	30016000	33889999	3873999	94.695	94.453	538.476	539.241	0	0
19	33896000	34257999	361999	110.203	94.453	480.849	539.241	0	0
19	34350000	58569999	24219999	94.695	94.916	316.768	316.72	0	0
20	120000	25673999	25553999	538.476	538.842	979.932	981.36	0	0
20	31262000	63021999	31759999	94.695	95.201	538.476	538.149	0	0
21	13224000	13857999	633999	329.844	316.3	480.849	538.679	0	0
21	13906000	27484779	13578779	316.768	316.3	538.476	538.679	0	0
21	27484779	27497999	13220	316.768	94.936	538.476	538.901	0	0
21	27502000	31101999	3599999	94.695	94.936	538.476	538.901	0	0
21	31108000	46677999	15569999	316.768	316.616	538.476	538.484	0	0
22	17400000	21434755	4034755	94.695	95.052	316.768	316.761	0	0
22	21434755	21516548	81793	94.695	99.549	316.768	312.06	0	0
22	21516548	22657422	1140874	94.695	94.947	316.768	316.848	0	0
22	22657422	22710655	53233	94.695	86.393	316.768	325.212	0	0
22	22710655	25265999	2555344	94.695	94.795	316.768	317.328	0	0
22	25266000	25523999	257999	110.203	94.795	480.849	317.328	0	0
22	25524000	50751999	25227999	94.695	94.795	316.768	317.328	0	0
ASCAT
Chromosome	Start.bp	End.bp	length	mu.minor_1	mu.minor_2	mu.major_1	mu.major_2	major_AD	minor_AD
1	818954	125100000	124281046	313.642	316.452	313.642	316.658	0	0
1	125100000	125122318	22318	313.642	316.786	313.642	1424.97	0	0
1	145436785	248877988	103441203	543.337	316.786	1241.38	1424.97	0	0
2	50814	75424110	75373296	319.585	316.734	544.48	538.605	0	0
2	75424423	242109969	166685546	315.549	316.734	537.816	538.605	0	0
3	12690	89578956	89566266	318.996	316.297	544.313	538.876	0	0
3	89578956	91179314	1600358	318.996	316.555	544.313	760.422	0	0
3	91179314	198098659	106919345	318.996	316.602	544.313	538.456	0	0
4	110761	16819051	16708290	124.834	94.931	273.005	316.899	0	0
4	16822812	17418068	595256	106.764	94.001	106.764	96.184	0	0
4	17423159	52823558	35400399	122.984	94.858	272.945	316.927	0	0
4	52823558	52846547	22989	122.984	94.949	272.945	95.137	0	0
4	52848011	59020037	6172026	106.764	94.949	106.764	95.137	0	0
4	59047279	67029188	7981909	131.247	94.977	288.995	317.033	0	0
4	67029703	189877318	122847615	122.87	94.977	272.68	317.033	0	0
5	44922	39827874	39782952	316.784	316.641	542.027	538.155	0	0
5	39829182	40457682	628500	346.553	316.641	599.993	538.155	0	0
5	40457790	51398745	10940955	319.925	316.641	547.899	538.155	0	0
5	51402505	64261530	12859025	314.095	316.881	314.095	317.242	0	0
5	64261530	64365669	104139	314.095	321.069	314.095	756.219	0	0
5	64365669	181170660	116804991	314.095	316.877	314.095	316.995	0	0
6	149609	149955732	149806123	316.905	316.905	540.673	538.446	0	0
6	149955732	150143140	187408	316.905	315.334	540.673	761.592	0	0
6	150143140	158415881	8272741	316.905	317.464	540.673	537.66	0	0
6	158416000	158419277	3277	236.776	317.464	406.817	537.66	0	0
6	158419277	165970813	7551536	236.776	94.836	406.817	538.136	0	0
6	165976506	170606038	4629532	315.813	316.896	538.848	537.971	0	0
7	50257	5064728	5014471	540.961	538.278	540.961	538.846	0	0
7	5065577	20734967	15669390	560.31	538.278	560.31	538.846	0	0
7	20736915	20951387	214472	106.764	95.319	538.113	538.211	0	0
7	21029195	32310361	11281166	547.837	538.342	547.837	538.939	0	0
7	32311309	34556230	2244921	566.599	536.758	1195.9	1205.45	0	0
7	34575697	48772529	14196832	545.07	538.47	545.07	538.753	0	0
7	48772529	48788087	15558	545.07	565.654	545.07	1176.4	0	0
7	48788087	62100000	13311913	545.07	537.753	545.07	539.519	0	0
7	62100000	62196651	96651	545.07	316.428	545.07	538.476	0	0
7	62196985	131784285	69587300	322.131	316.428	549.175	538.476	0	0
7	131784627	132808692	1024065	117.641	93.545	256.281	318.168	0	0
7	132808692	132810304	1612	117.641	316.424	256.281	538.117	0	0
7	132815798	159325753	26509955	316.081	316.424	540.593	538.117	0	0
8	212396	80843179	80630783	318.568	316.776	318.568	316.688	0	0
8	80866424	83510894	2644470	358.911	315.57	751.191	761.167	0	0
8	83525252	145074901	61549649	315.659	316.559	315.659	317.004	0	0
10	48486	133621484	133572998	311.77	316.572	311.77	316.636	0	0
11	200289	20354342	20154053	275.784	252.657	275.784	316.692	0	0
11	20355438	25647841	5292403	286.727	252.657	286.727	316.692	0	0
11	25660687	27772765	2112078	126.789	95.093	279.262	316.847	0	0
11	27772984	27971173	198189	116.172	95.093	259.563	316.847	0	0
11	27978300	35479027	7500727	269.052	95.027	577.272	760.376	0	0
11	35479027	36156001	676974	269.052	251.465	577.272	761.338	0	0
11	36157352	98066339	61908987	281.505	252.71	281.505	316.469	0	0
11	98066370	98069910	3540	274.507	252.71	466.379	316.469	0	0
11	98069910	98559299	489389	274.507	252.37	466.379	445.383	0	0
11	98559299	98561466	2167	274.507	252.51	466.379	316.766	0	0
11	98562390	128747336	30184946	282.224	252.51	282.224	316.766	0	0
11	128749880	132929455	4179575	317.753	316.602	480.249	474.354	0	0
11	132929941	132947259	17318	283.413	316.602	283.413	474.354	0	0
11	132947259	135074266	2127007	283.413	253.169	283.413	316.227	0	0
12	98720	26324201	26225481	122.385	95.081	272.436	316.791	0	0
12	26324201	26331042	6841	122.385	93.558	272.436	96.426	0	0
12	26333579	26377610	44031	106.764	93.558	106.764	96.426	0	0
12	26378044	26405914	27870	106.764	93.558	106.764	96.426	0	0
12	26409356	92622519	66213163	122.873	95.159	272.238	316.599	0	0
12	92622705	133229378	40606673	121.334	95.159	268.501	316.599	0	0
13	18589797	25662573	7072776	307.194	315.756	307.194	317.519	0	0
13	25664054	31154119	5490065	766.266	317.066	766.266	1202.57	0	0
13	31154254	35637598	4483344	106.764	317.066	1429.55	1202.57	0	0
13	35646155	114287463	78641308	315.914	316.575	315.914	316.915	0	0
15	19790573	39660717	19870144	315.709	317.193	538.769	537.706	0	0
15	39660860	51973403	12312543	317.555	317.193	540.55	537.706	0	0
15	51987066	52040671	53605	273.88	317.193	586.845	537.706	0	0
15	52041547	54427870	2386323	125.138	94.962	277.971	316.65	0	0
15	54467324	101888846	47421522	308.746	316.755	529.058	538.703	0	0
16	50024	36080622	36030598	122.873	94.966	269.755	316.537	0	0
16	46438106	88395866	41957760	121.78	94.966	267.305	316.537	0	0
16	88396142	90096867	1700725	137.311	94.966	298.993	316.537	0	0
17	151035	27381674	27230639	313.598	316.807	534.199	538.356	0	0
17	27383845	27400000	16155	542.46	316.807	542.46	538.356	0	0
17	27400000	74644343	47244343	542.46	537.854	542.46	538.937	0	0
17	74645608	74737700	92092	363.285	537.854	573.121	538.937	0	0
17	74737700	75180740	443040	363.285	319.908	573.121	535.337	0	0
17	75187494	75191541	4047	567.105	319.908	567.105	535.337	0	0
17	75191541	83203770	8012229	567.105	537.75	567.105	538.985	0	0
18	70571	15152633	15082062	122.701	95.151	274.084	316.552	0	0
18	20979714	24747995	3768281	118.349	94.96	261.585	316.543	0	0
18	24749807	28216202	3466395	125.264	94.96	277.197	316.543	0	0
18	28216202	41839627	13623425	125.264	94.836	277.197	316.845	0	0
18	41839627	43851180	2011553	125.264	94.4	277.197	317.266	0	0
18	43851180	45157319	1306139	125.264	94.945	277.197	317.051	0	0
18	45159083	80255995	35096912	124.121	94.945	274.325	317.051	0	0
19	274479	5191536	4917057	143.378	95.108	312.4	316.951	0	0
19	5193003	9659920	4466917	124.924	95.108	274.612	316.951	0	0
19	9659920	11945164	2285244	124.924	95.079	274.612	316.896	0	0
19	11945164	29962116	18016952	124.924	94.982	274.612	316.65	0	0
19	29973466	33020743	3047277	196.143	94.453	421.038	539.241	0	0
19	33022875	34259952	1237077	106.764	94.453	522.277	539.241	0	0
19	34259952	34260401	449	106.764	94.916	522.277	316.72	0	0
19	34261144	58501767	24240623	122.512	94.916	269.651	316.72	0	0
20	68303	30374391	30306088	538.893	538.842	984.808	981.36	0	0
20	30374659	30400000	25341	196.34	538.842	422.401	981.36	0	0
20	30400000	64283878	33883878	196.34	95.201	422.401	538.149	0	0
21	13224688	27484779	14260091	322.797	316.3	550.42	538.679	0	0
21	27484779	27495817	11038	322.797	94.936	550.42	538.901	0	0
21	27498970	31103456	3604486	232.922	94.936	400.309	538.901	0	0
21	31103456	31115599	12143	232.922	316.616	400.309	538.484	0	0
21	31117239	46681423	15564184	310.007	316.616	529.057	538.484	0	0
22	15513541	17400000	1886459	122.322	95.478	270.576	316.237	0	0
22	17400000	21434755	4034755	122.322	95.052	270.576	316.761	0	0
22	21434755	21516548	81793	122.322	99.549	270.576	312.06	0	0
22	21516548	22657422	1140874	122.322	94.947	270.576	316.848	0	0
22	22657422	22710655	53233	122.322	86.393	270.576	325.212	0	0
22	22710655	50757736	28047081	122.322	94.795	270.576	317.328	0	0
Facets
Chromosome	Start.bp	End.bp	length	mu.minor_1	mu.minor_2	mu.major_1	mu.major_2	major_AD	minor_AD
1	770502	2317797	1547295	427.722	316.452	427.722	316.658	0	0
1	2320383	3821454	1501071	316.807	316.452	316.807	316.658	0	0
1	3829690	3918900	89210	94.977	316.452	538.637	316.658	0	0
1	3924081	5069854	1145773	316.807	316.452	316.807	316.658	0	0
1	5070221	6577540	1507319	316.807	316.452	427.722	316.658	0	0
1	6579787	7698700	1118913	316.807	316.452	316.807	316.658	0	0
1	7699509	7717902	18393	316.807	316.452	427.722	316.658	0	0
1	7719228	8131416	412188	94.977	316.452	538.637	316.658	0	0
1	8131938	10848355	2716417	316.807	316.452	316.807	316.658	0	0
1	10848783	11269513	420730	316.807	316.452	427.722	316.658	0	0
1	11299575	12719558	1419983	316.807	316.452	316.807	316.658	0	0
1	12720019	12837925	117906	94.977	316.452	538.637	316.658	0	0
1	12838814	16217887	3379073	316.807	316.452	316.807	316.658	0	0
1	16220471	17548348	1327877	316.807	316.452	427.722	316.658	0	0
1	17551516	20569381	3017865	316.807	316.452	316.807	316.658	0	0
1	20569918	21489707	919789	316.807	316.452	427.722	316.658	0	0
1	21490592	21677300	186708	316.807	316.452	316.807	316.658	0	0
1	21677907	22093266	415359	94.977	316.452	538.637	316.658	0	0
1	22095338	22400185	304847	316.807	316.452	316.807	316.658	0	0
1	22405400	23107802	702402	94.977	316.452	649.552	316.658	0	0
1	23108326	23250625	142299	316.807	316.452	316.807	316.658	0	0
1	23251173	23998388	747215	316.807	316.452	316.807	316.658	0	0
1	24008910	25537203	1528293	316.807	316.452	316.807	316.658	0	0
1	25538971	25932946	393975	94.977	316.452	538.637	316.658	0	0
1	25934237	27210610	1276373	316.807	316.452	316.807	316.658	0	0
1	27212901	27946505	733604	316.807	316.452	316.807	316.658	0	0
1	27946911	28131193	184282	316.807	316.452	316.807	316.658	0	0
1	28133461	29275206	1141745	316.807	316.452	316.807	316.658	0	0
1	29277487	33455680	4178193	316.807	316.452	316.807	316.658	0	0
1	33456277	33905655	449378	316.807	316.452	316.807	316.658	0	0
1	33906345	34942741	1036396	316.807	316.452	316.807	316.658	0	0
1	34958008	36315459	1357451	94.977	316.452	538.637	316.658	0	0
1	36319669	39085570	2765901	316.807	316.452	316.807	316.658	0	0
1	39085949	39494528	408579	94.977	316.452	538.637	316.658	0	0
1	39496849	42017594	2520745	316.807	316.452	316.807	316.658	0	0
1	42018623	42687387	668764	94.977	316.452	538.637	316.658	0	0
1	42728219	43499283	771064	316.807	316.452	316.807	316.658	0	0
1	43508420	44615626	1107206	94.977	316.452	649.552	316.658	0	0
1	44616094	45475677	859583	316.807	316.452	316.807	316.658	0	0
1	45476180	46863718	1387538	94.977	316.452	538.637	316.658	0	0
1	46863975	47243529	379554	316.807	316.452	316.807	316.658	0	0
1	47246385	48749800	1503415	94.977	316.452	649.552	316.658	0	0
1	48750699	50176272	1425573	316.807	316.452	316.807	316.658	0	0
1	50177994	51307406	1129412	316.807	316.452	427.722	316.658	0	0
1	51316086	51608006	291920	316.807	316.452	316.807	316.658	0	0
1	51669033	52570835	901802	94.977	316.452	538.637	316.658	0	0
1	52574364	54796778	2222414	316.807	316.452	316.807	316.658	0	0
1	54798204	55327252	529048	316.807	316.452	427.722	316.658	0	0
1	55327571	55593550	265979	316.807	316.452	316.807	316.658	0	0
1	55594389	56053350	458961	94.977	316.452	538.637	316.658	0	0
1	56056898	57522516	1465618	316.807	316.452	316.807	316.658	0	0
1	57523129	57779650	256521	94.977	316.452	538.637	316.658	0	0
1	57779969	58304085	524116	316.807	316.452	427.722	316.658	0	0
1	58323584	58762390	438806	316.807	316.452	316.807	316.658	0	0
1	58763230	59276184	512954	94.977	316.452	649.552	316.658	0	0
1	59278242	59428062	149820	94.977	316.452	538.637	316.658	0	0
1	59428651	62353946	2925295	316.807	316.452	316.807	316.658	0	0
1	62363405	62737340	373935	94.977	316.452	538.637	316.658	0	0
1	62737950	64192023	1454073	316.807	316.452	316.807	316.658	0	0
1	64192377	64647668	455291	94.977	316.452	538.637	316.658	0	0
1	64651127	67784669	3133542	316.807	316.452	316.807	316.658	0	0
1	67787647	68018217	230570	94.977	316.452	538.637	316.658	0	0
1	68020540	68873023	852483	316.807	316.452	316.807	316.658	0	0
1	68873363	69328289	454926	94.977	316.452	538.637	316.658	0	0
1	69328700	72278461	2949761	316.807	316.452	316.807	316.658	0	0
1	72279313	73301904	1022591	94.977	316.452	538.637	316.658	0	0
1	73302683	73714314	411631	316.807	316.452	316.807	316.658	0	0
1	73716900	74004884	287984	316.807	316.452	316.807	316.658	0	0
1	74008899	74847515	838616	316.807	316.452	316.807	316.658	0	0
1	74847761	75298541	450780	94.977	316.452	538.637	316.658	0	0
1	75299908	77553867	2253959	316.807	316.452	316.807	316.658	0	0
1	77555994	78094899	538905	316.807	316.452	427.722	316.658	0	0
1	78097856	78256144	158288	316.807	316.452	316.807	316.658	0	0
1	78258094	78889911	631817	316.807	316.452	316.807	316.658	0	0
1	78890226	79710454	820228	316.807	316.452	316.807	316.658	0	0
1	79711218	79843667	132449	94.977	316.452	538.637	316.658	0	0
1	79845581	80410164	564583	316.807	316.452	316.807	316.658	0	0
1	80411455	81141228	729773	316.807	316.452	427.722	316.658	0	0
1	81142441	83206248	2063807	316.807	316.452	316.807	316.658	0	0
1	83210402	83692035	481633	316.807	316.452	427.722	316.658	0	0
1	83700750	84264897	564147	316.807	316.452	316.807	316.658	0	0
1	84265921	84627622	361701	94.977	316.452	538.637	316.658	0	0
1	84629395	86465249	1835854	316.807	316.452	316.807	316.658	0	0
1	86468493	87392286	923793	316.807	316.452	427.722	316.658	0	0
1	87394891	89366905	1972014	316.807	316.452	316.807	316.658	0	0
1	89367389	89598054	230665	94.977	316.452	538.637	316.658	0	0
1	89600856	90135449	534593	316.807	316.452	316.807	316.658	0	0
1	90135815	91551377	1415562	94.977	316.452	538.637	316.658	0	0
1	91556093	92493404	937311	316.807	316.452	316.807	316.658	0	0
1	92494915	93549007	1054092	316.807	316.452	316.807	316.658	0	0
1	93558949	96142678	2583729	94.977	316.452	649.552	316.658	0	0
1	96143245	96591659	448414	94.977	316.452	538.637	316.658	0	0
1	96593706	96848448	254742	316.807	316.452	316.807	316.658	0	0
1	96849453	97369135	519682	316.807	316.452	316.807	316.658	0	0
1	97370017	97549850	179833	316.807	316.452	316.807	316.658	0	0
1	97567703	98096704	529001	94.977	316.452	538.637	316.658	0	0
1	98099180	98319713	220533	316.807	316.452	316.807	316.658	0	0
1	98330953	98629895	298942	94.977	316.452	538.637	316.658	0	0
1	98632158	99491959	859801	316.807	316.452	316.807	316.658	0	0
1	99493220	99649476	156256	94.977	316.452	538.637	316.658	0	0
1	99650004	100053276	403272	316.807	316.452	316.807	316.658	0	0
1	100056713	100747325	690612	94.977	316.452	538.637	316.658	0	0
1	100747693	101622761	875068	316.807	316.452	316.807	316.658	0	0
1	101622989	101819559	196570	94.977	316.452	538.637	316.658	0	0
1	101819966	101956355	136389	316.807	316.452	316.807	316.658	0	0
1	101957588	102760439	802851	316.807	316.452	427.722	316.658	0	0
1	102764445	102943132	178687	316.807	316.452	316.807	316.658	0	0
1	102943739	104136569	1192830	316.807	316.452	427.722	316.658	0	0
1	104144995	104751885	606890	316.807	316.452	316.807	316.658	0	0
1	104752014	105082380	330366	94.977	316.452	538.637	316.658	0	0
1	105084178	105768346	684168	316.807	316.452	316.807	316.658	0	0
1	105768597	106251178	482581	94.977	316.452	649.552	316.658	0	0
1	106257363	106890839	633476	94.977	316.452	538.637	316.658	0	0
1	106891332	107700728	809396	427.722	316.452	427.722	316.658	0	0
1	107701002	110188143	2487141	316.807	316.452	316.807	316.658	0	0
1	110191172	110460668	269496	94.977	316.452	538.637	316.658	0	0
1	110461155	111774574	1313419	316.807	316.452	316.807	316.658	0	0
1	111774890	112238763	463873	316.807	316.452	427.722	316.658	0	0
1	112239206	115539961	3300755	316.807	316.452	316.807	316.658	0	0
1	115540312	116212220	671908	316.807	316.452	427.722	316.658	0	0
1	116212583	117171081	958498	316.807	316.452	316.807	316.658	0	0
1	117173484	117594517	421033	94.977	316.452	538.637	316.658	0	0
1	117598820	117733913	135093	316.807	316.452	316.807	316.658	0	0
1	117734630	118334515	599885	94.977	316.452	538.637	316.658	0	0
1	118335759	118442812	107053	316.807	316.452	316.807	316.658	0	0
1	118445265	118816833	371568	94.977	316.452	538.637	316.658	0	0
1	118829775	121742438	2912663	316.807	316.452	316.807	316.658	0	0
1	143523936	146125974	2602038	205.892	316.786	1204.13	1424.97	0	0
1	147415338	149748372	2333034	94.977	316.786	1315.04	1424.97	0	0
1	149757787	151164668	1406881	316.807	316.786	1204.13	1424.97	0	0
1	151169445	152020589	851144	205.892	316.786	1204.13	1424.97	0	0
1	152021982	155582693	3560711	205.892	316.786	1204.13	1424.97	0	0
1	155587025	156461549	874524	205.892	316.786	1204.13	1424.97	0	0
1	156462954	156840298	377344	94.977	316.786	1315.04	1424.97	0	0
1	156847339	157505211	657872	316.807	316.786	1093.21	1424.97	0	0
1	157506909	158979973	1473064	94.977	316.786	1315.04	1424.97	0	0
1	158981348	160432794	1451446	205.892	316.786	1204.13	1424.97	0	0
1	160434545	160677997	243452	94.977	316.786	1425.96	1424.97	0	0
1	160678759	160951570	272811	316.807	316.786	1093.21	1424.97	0	0
1	160952405	161086665	134260	94.977	316.786	1315.04	1424.97	0	0
1	161098450	161836176	737726	316.807	316.786	1204.13	1424.97	0	0
1	161838076	162797020	958944	94.977	316.786	1315.04	1424.97	0	0
1	162797382	166743374	3945992	205.892	316.786	1204.13	1424.97	0	0
1	166744727	166975891	231164	94.977	316.786	1315.04	1424.97	0	0
1	166979391	167560143	580752	205.892	316.786	1204.13	1424.97	0	0
1	167563777	170225452	2661675	316.807	316.786	1093.21	1424.97	0	0
1	170226090	170560016	333926	94.977	316.786	1315.04	1424.97	0	0
1	170563038	170822670	259632	316.807	316.786	1093.21	1424.97	0	0
1	170824388	170934630	110242	94.977	316.786	1315.04	1424.97	0	0
1	170935855	171468874	533019	316.807	316.786	1093.21	1424.97	0	0
1	171471775	171651494	179719	94.977	316.786	1315.04	1424.97	0	0
1	171652835	175707760	4054925	316.807	316.786	1093.21	1424.97	0	0
1	175712768	177064414	1351646	94.977	316.786	1315.04	1424.97	0	0
1	177064904	178640623	1575719	316.807	316.786	1093.21	1424.97	0	0
1	178648202	178950111	301909	94.977	316.786	1425.96	1424.97	0	0
1	178950891	181645007	2694116	205.892	316.786	1204.13	1424.97	0	0
1	181646306	181953059	306753	94.977	316.786	1315.04	1424.97	0	0
1	181955020	183434708	1479688	316.807	316.786	1093.21	1424.97	0	0
1	183436247	183784724	348477	94.977	316.786	1315.04	1424.97	0	0
1	183793269	184036411	243142	316.807	316.786	1093.21	1424.97	0	0
1	184037985	184462617	424632	94.977	316.786	1315.04	1424.97	0	0
1	184474967	185547275	1072308	316.807	316.786	1093.21	1424.97	0	0
1	185547574	186978227	1430653	205.892	316.786	1204.13	1424.97	0	0
1	186978597	187554396	575799	316.807	316.786	1093.21	1424.97	0	0
1	187555306	188653575	1098269	94.977	316.786	1315.04	1424.97	0	0
1	188653933	189734058	1080125	316.807	316.786	1093.21	1424.97	0	0
1	189738837	189870975	132138	94.977	316.786	1425.96	1424.97	0	0
1	189871924	191951967	2080043	316.807	316.786	1093.21	1424.97	0	0
1	191954503	192126643	172140	94.977	316.786	1425.96	1424.97	0	0
1	192128236	192389126	260890	316.807	316.786	1204.13	1424.97	0	0
1	192390982	192888862	497880	94.977	316.786	1315.04	1424.97	0	0
1	192891014	193858624	967610	316.807	316.786	1093.21	1424.97	0	0
1	193858896	194596735	737839	94.977	316.786	1315.04	1424.97	0	0
1	194597658	195046820	449162	316.807	316.786	1204.13	1424.97	0	0
1	195084934	195186500	101566	94.977	316.786	1425.96	1424.97	0	0
1	195187045	200058968	4871923	205.892	316.786	1204.13	1424.97	0	0
1	200063751	200161603	97852	94.977	316.786	1315.04	1424.97	0	0
1	200169646	202248444	2078798	205.892	316.786	1204.13	1424.97	0	0
1	202250344	202610318	359974	94.977	316.786	1315.04	1424.97	0	0
1	202615935	202821409	205474	316.807	316.786	1093.21	1424.97	0	0
1	202828990	205070160	2241170	205.892	316.786	1204.13	1424.97	0	0
1	205071100	205301197	230097	94.977	316.786	1315.04	1424.97	0	0
1	205302757	208646201	3343444	205.892	316.786	1204.13	1424.97	0	0
1	208653495	209061412	407917	316.807	316.786	1093.21	1424.97	0	0
1	209062404	209287578	225174	94.977	316.786	1315.04	1424.97	0	0
1	209290515	210903387	1612872	205.892	316.786	1204.13	1424.97	0	0
1	210904876	211457571	552695	94.977	316.786	1315.04	1424.97	0	0
1	211461494	212905543	1444049	316.807	316.786	1093.21	1424.97	0	0
1	212906058	213425973	519915	94.977	316.786	1315.04	1424.97	0	0
1	213426470	216076228	2649758	205.892	316.786	1204.13	1424.97	0	0
1	216079400	216753225	673825	205.892	316.786	1204.13	1424.97	0	0
1	216754126	218571433	1817307	316.807	316.786	1093.21	1424.97	0	0
1	218573298	219084544	511246	205.892	316.786	1204.13	1424.97	0	0
1	219085387	219564916	479529	94.977	316.786	1315.04	1424.97	0	0
1	219566565	219953543	386978	316.807	316.786	1093.21	1424.97	0	0
1	219953927	220207477	253550	94.977	316.786	1315.04	1424.97	0	0
1	220236510	222594388	2357878	205.892	316.786	1204.13	1424.97	0	0
1	222597937	223053611	455674	94.977	316.786	1315.04	1424.97	0	0
1	223053878	223321982	268104	316.807	316.786	1093.21	1424.97	0	0
1	223322259	225089246	1766987	205.892	316.786	1204.13	1424.97	0	0
1	225100223	225365207	264984	316.807	316.786	1093.21	1424.97	0	0
1	225365751	225661277	295526	94.977	316.786	1425.96	1424.97	0	0
1	225672216	226603537	931321	205.892	316.786	1204.13	1424.97	0	0
1	226603868	227398700	794832	316.807	316.786	1093.21	1424.97	0	0
1	227399143	227585305	186162	94.977	316.786	1315.04	1424.97	0	0
1	227589792	232429138	4839346	316.807	316.786	1093.21	1424.97	0	0
1	232432547	232537408	104861	94.977	316.786	1315.04	1424.97	0	0
1	232539286	236520757	3981471	205.892	316.786	1204.13	1424.97	0	0
1	236523275	237028272	504997	94.977	316.786	1315.04	1424.97	0	0
1	237029569	237246070	216501	205.892	316.786	1093.21	1424.97	0	0
1	237247954	237660659	412705	94.977	316.786	1315.04	1424.97	0	0
1	237661174	238624538	963364	205.892	316.786	1204.13	1424.97	0	0
1	238625051	239882062	1257011	94.977	316.786	1315.04	1424.97	0	0
1	239882678	240754225	871547	316.807	316.786	1093.21	1424.97	0	0
1	240759242	243506048	2746806	205.892	316.786	1204.13	1424.97	0	0
1	243515087	243862015	346928	94.977	316.786	1315.04	1424.97	0	0
1	243862697	246193448	2330751	205.892	316.786	1204.13	1424.97	0	0
1	246194510	246439432	244922	94.977	316.786	1315.04	1424.97	0	0
1	246440355	247451594	1011239	205.892	316.786	1204.13	1424.97	0	0
1	247452168	247881693	429525	316.807	316.786	1093.21	1424.97	0	0
1	247882970	248156600	273630	94.977	316.786	1315.04	1424.97	0	0
1	248171564	248272529	100965	316.807	316.786	1093.21	1424.97	0	0
1	248274266	248668047	393781	94.977	316.786	1315.04	1424.97	0	0
1	248668908	248922185	253277	316.807	316.786	1093.21	1424.97	0	0
2	13241	907668	894427	316.807	316.734	427.722	538.605	0	0
2	908344	1162527	254183	94.977	316.734	649.552	538.605	0	0
2	1163574	1346276	182702	316.807	316.734	427.722	538.605	0	0
2	1347730	1778100	430370	316.807	316.734	427.722	538.605	0	0
2	1778409	3121799	1343390	316.807	316.734	427.722	538.605	0	0
2	3125316	3582419	457103	94.977	316.734	760.466	538.605	0	0
2	3585630	10739125	7153495	316.807	316.734	427.722	538.605	0	0
2	10739386	10852354	112968	94.977	316.734	649.552	538.605	0	0
2	10852968	12644095	1791127	316.807	316.734	427.722	538.605	0	0
2	12646158	15330878	2684720	316.807	316.734	427.722	538.605	0	0
2	15336611	15582256	245645	94.977	316.734	760.466	538.605	0	0
2	15582971	18512161	2929190	316.807	316.734	427.722	538.605	0	0
2	18513817	20645701	2131884	316.807	316.734	427.722	538.605	0	0
2	20650679	21155595	504916	316.807	316.734	427.722	538.605	0	0
2	21155708	21623993	468285	94.977	316.734	649.552	538.605	0	0
2	21639220	22011816	372596	316.807	316.734	427.722	538.605	0	0
2	22017199	22388610	371411	94.977	316.734	649.552	538.605	0	0
2	22397290	23657953	1260663	316.807	316.734	427.722	538.605	0	0
2	23658596	24034380	375784	94.977	316.734	760.466	538.605	0	0
2	24039820	29516136	5476316	316.807	316.734	427.722	538.605	0	0
2	29517212	29811204	293992	94.977	316.734	649.552	538.605	0	0
2	29811851	33506494	3694643	316.807	316.734	427.722	538.605	0	0
2	33508652	33800628	291976	94.977	316.734	760.466	538.605	0	0
2	33801277	34589007	787730	316.807	316.734	427.722	538.605	0	0
2	34589070	35118154	529084	316.807	316.734	427.722	538.605	0	0
2	35119415	35897322	777907	316.807	316.734	427.722	538.605	0	0
2	35898195	37195122	1296927	316.807	316.734	538.637	538.605	0	0
2	37196980	38936068	1739088	316.807	316.734	427.722	538.605	0	0
2	38937913	39450315	512402	94.977	316.734	760.466	538.605	0	0
2	39453418	40891575	1438157	316.807	316.734	427.722	538.605	0	0
2	40892003	40971043	79040	94.977	316.734	760.466	538.605	0	0
2	40972453	44248978	3276525	316.807	316.734	427.722	538.605	0	0
2	44250026	44655661	405635	94.977	316.734	760.466	538.605	0	0
2	44658383	45332005	673622	316.807	316.734	427.722	538.605	0	0
2	45332702	45619844	287142	94.977	316.734	760.466	538.605	0	0
2	45621398	47980196	2358798	316.807	316.734	427.722	538.605	0	0
2	47984049	48261241	277192	94.977	316.734	760.466	538.605	0	0
2	48262459	51535617	3273158	316.807	316.734	427.722	538.605	0	0
2	51536391	51723908	187517	94.977	316.734	760.466	538.605	0	0
2	51724200	52464463	740263	316.807	316.734	427.722	538.605	0	0
2	52465328	53241694	776366	94.977	316.734	760.466	538.605	0	0
2	53247204	54188751	941547	316.807	316.734	427.722	538.605	0	0
2	54189681	54372548	182867	316.807	316.734	427.722	538.605	0	0
2	54373419	55168671	795252	316.807	316.734	427.722	538.605	0	0
2	55169281	55894185	724904	316.807	316.734	427.722	538.605	0	0
2	55894858	56816522	921664	316.807	316.734	427.722	538.605	0	0
2	56816881	57014045	197164	94.977	316.734	649.552	538.605	0	0
2	57014623	63080489	6065866	316.807	316.734	427.722	538.605	0	0
2	63090867	64272495	1181628	94.977	316.734	760.466	538.605	0	0
2	64274630	67467175	3192545	316.807	316.734	427.722	538.605	0	0
2	67473537	67755296	281759	94.977	316.734	649.552	538.605	0	0
2	67756038	71103693	3347655	316.807	316.734	427.722	538.605	0	0
2	71106992	71867486	760494	316.807	316.734	538.637	538.605	0	0
2	71869816	72804020	934204	316.807	316.734	427.722	538.605	0	0
2	72805542	73315557	510015	316.807	316.734	427.722	538.605	0	0
2	73323682	74460654	1136972	316.807	316.734	427.722	538.605	0	0
2	74476557	74919394	442837	316.807	316.734	427.722	538.605	0	0
2	74920268	75228082	307814	316.807	316.734	427.722	538.605	0	0
2	75230136	75351220	121084	94.977	316.734	649.552	538.605	0	0
2	75353472	76011118	657646	316.807	316.734	427.722	538.605	0	0
2	76011565	76659922	648357	94.977	316.734	760.466	538.605	0	0
2	76663897	78787220	2123323	316.807	316.734	427.722	538.605	0	0
2	78788649	79058589	269940	94.977	316.734	649.552	538.605	0	0
2	79058818	79923105	864287	316.807	316.734	427.722	538.605	0	0
2	79925390	80353520	428130	94.977	316.734	649.552	538.605	0	0
2	80372834	80695079	322245	316.807	316.734	427.722	538.605	0	0
2	80695881	81392755	696874	94.977	316.734	760.466	538.605	0	0
2	81400459	82035462	635003	316.807	316.734	427.722	538.605	0	0
2	82041037	82967980	926943	94.977	316.734	760.466	538.605	0	0
2	82977260	84416486	1439226	316.807	316.734	427.722	538.605	0	0
2	84420340	84964442	544102	94.977	316.734	760.466	538.605	0	0
2	84979037	85899300	920263	316.807	316.734	427.722	538.605	0	0
2	85900883	86322599	421716	94.977	316.734	760.466	538.605	0	0
2	86324534	88547443	2222909	316.807	316.734	427.722	538.605	0	0
2	88556593	88950682	394089	94.977	316.734	760.466	538.605	0	0
2	89158145	95352308	6194163	316.807	316.734	538.637	538.605	0	0
2	95357916	96879954	1522038	316.807	316.734	427.722	538.605	0	0
2	96911117	98025697	1114580	94.977	316.734	760.466	538.605	0	0
2	98091766	99044283	952517	316.807	316.734	427.722	538.605	0	0
2	99047131	99370181	323050	94.977	316.734	760.466	538.605	0	0
2	99387349	99730761	343412	316.807	316.734	427.722	538.605	0	0
2	99731112	99862186	131074	94.977	316.734	760.466	538.605	0	0
2	99863501	100935924	1072423	316.807	316.734	427.722	538.605	0	0
2	100941104	101154916	213812	94.977	316.734	760.466	538.605	0	0
2	101158709	101341833	183124	316.807	316.734	427.722	538.605	0	0
2	101347951	101450621	102670	94.977	316.734	649.552	538.605	0	0
2	101450930	101678428	227498	316.807	316.734	427.722	538.605	0	0
2	101680925	101990064	309139	94.977	316.734	760.466	538.605	0	0
2	101993894	102189451	195557	316.807	316.734	427.722	538.605	0	0
2	102189731	102561106	371375	94.977	316.734	649.552	538.605	0	0
2	102563483	103459133	895650	316.807	316.734	427.722	538.605	0	0
2	103463548	103958986	495438	94.977	316.734	760.466	538.605	0	0
2	104029956	107192359	3162403	316.807	316.734	427.722	538.605	0	0
2	107192710	107562019	369309	94.977	316.734	649.552	538.605	0	0
2	107563256	108071528	508272	316.807	316.734	427.722	538.605	0	0
2	108071922	108316612	244690	316.807	316.734	427.722	538.605	0	0
2	108320038	108830608	510570	316.807	316.734	427.722	538.605	0	0
2	108831210	108923197	91987	94.977	316.734	760.466	538.605	0	0
2	108925789	109009280	83491	316.807	316.734	427.722	538.605	0	0
2	109012725	109264780	252055	94.977	316.734	649.552	538.605	0	0
2	109267391	111049450	1782059	316.807	316.734	427.722	538.605	0	0
2	111050100	111665032	614932	316.807	316.734	427.722	538.605	0	0
2	111665753	112479074	813321	316.807	316.734	427.722	538.605	0	0
2	112486675	112673809	187134	94.977	316.734	760.466	538.605	0	0
2	112677094	113690723	1013629	316.807	316.734	427.722	538.605	0	0
2	113694307	113812074	117767	94.977	316.734	760.466	538.605	0	0
2	113812621	114210650	398029	316.807	316.734	427.722	538.605	0	0
2	114212217	114493711	281494	94.977	316.734	649.552	538.605	0	0
2	114494609	115186259	691650	316.807	316.734	427.722	538.605	0	0
2	115186569	115567819	381250	94.977	316.734	760.466	538.605	0	0
2	115569799	119057009	3487210	316.807	316.734	427.722	538.605	0	0
2	119058652	119322371	263719	316.807	316.734	427.722	538.605	0	0
2	119324145	119574400	250255	316.807	316.734	427.722	538.605	0	0
2	119588612	120222852	634240	94.977	316.734	760.466	538.605	0	0
2	120229132	121317795	1088663	316.807	316.734	427.722	538.605	0	0
2	121319590	122185892	866302	94.977	316.734	649.552	538.605	0	0
2	122187932	123392152	1204220	316.807	316.734	427.722	538.605	0	0
2	123392426	123513656	121230	94.977	316.734	760.466	538.605	0	0
2	123517236	124348065	830829	316.807	316.734	427.722	538.605	0	0
2	124350614	125288844	938230	94.977	316.734	760.466	538.605	0	0
2	125313401	125837520	524119	316.807	316.734	427.722	538.605	0	0
2	125837871	125921647	83776	94.977	316.734	649.552	538.605	0	0
2	125922062	126854229	932167	316.807	316.734	427.722	538.605	0	0
2	126855930	126974687	118757	94.977	316.734	649.552	538.605	0	0
2	126975219	129089267	2114048	316.807	316.734	427.722	538.605	0	0
2	129093531	129559475	465944	316.807	316.734	427.722	538.605	0	0
2	129560327	129995694	435367	316.807	316.734	427.722	538.605	0	0
2	129996103	131776273	1780170	316.807	316.734	538.637	538.605	0	0
2	131777494	135656080	3878586	316.807	316.734	427.722	538.605	0	0
2	135698749	136300656	601907	94.977	316.734	760.466	538.605	0	0
2	136302160	138124758	1822598	316.807	316.734	427.722	538.605	0	0
2	138125168	138350947	225779	94.977	316.734	649.552	538.605	0	0
2	138352158	142294302	3942144	316.807	316.734	427.722	538.605	0	0
2	142295607	143135714	840107	94.977	316.734	760.466	538.605	0	0
2	143136251	144498978	1362727	316.807	316.734	427.722	538.605	0	0
2	144499721	145288776	789055	94.977	316.734	760.466	538.605	0	0
2	145292108	145839234	547126	316.807	316.734	427.722	538.605	0	0
2	145840052	146262815	422763	94.977	316.734	760.466	538.605	0	0
2	146263942	148355844	2091902	316.807	316.734	427.722	538.605	0	0
2	148355992	148904101	548109	94.977	316.734	760.466	538.605	0	0
2	148906571	151498744	2592173	316.807	316.734	427.722	538.605	0	0
2	151499847	152064597	564750	94.977	316.734	760.466	538.605	0	0
2	152064977	152222839	157862	316.807	316.734	427.722	538.605	0	0
2	152223194	152512986	289792	94.977	316.734	649.552	538.605	0	0
2	152514677	154179472	1664795	316.807	316.734	427.722	538.605	0	0
2	154180209	154490057	309848	94.977	316.734	760.466	538.605	0	0
2	154490649	154794859	304210	316.807	316.734	427.722	538.605	0	0
2	154797046	155267805	470759	94.977	316.734	760.466	538.605	0	0
2	155269540	156323964	1054424	316.807	316.734	427.722	538.605	0	0
2	156324273	156933663	609390	316.807	316.734	427.722	538.605	0	0
2	156951361	158262165	1310804	316.807	316.734	427.722	538.605	0	0
2	158265413	158731669	466256	94.977	316.734	760.466	538.605	0	0
2	158732077	161032140	2300063	316.807	316.734	427.722	538.605	0	0
2	161032682	161242642	209960	94.977	316.734	760.466	538.605	0	0
2	161248273	161417380	169107	316.807	316.734	427.722	538.605	0	0
2	161421722	161937575	515853	94.977	316.734	760.466	538.605	0	0
2	161940007	162496959	556952	316.807	316.734	427.722	538.605	0	0
2	162500868	164276952	1776084	316.807	316.734	538.637	538.605	0	0
2	164278123	165277812	999689	316.807	316.734	427.722	538.605	0	0
2	165278617	165537164	258547	94.977	316.734	760.466	538.605	0	0
2	165558746	165678018	119272	316.807	316.734	427.722	538.605	0	0
2	165679408	167479290	1799882	94.977	316.734	760.466	538.605	0	0
2	167481118	167845011	363893	316.807	316.734	427.722	538.605	0	0
2	167867129	168081546	214417	94.977	316.734	760.466	538.605	0	0
2	168082722	169774127	1691405	316.807	316.734	427.722	538.605	0	0
2	169774858	170296365	521507	316.807	316.734	427.722	538.605	0	0
2	170299113	170863029	563916	316.807	316.734	427.722	538.605	0	0
2	170863326	171662203	798877	316.807	316.734	427.722	538.605	0	0
2	171664132	173326590	1662458	316.807	316.734	427.722	538.605	0	0
2	173328911	173577231	248320	94.977	316.734	649.552	538.605	0	0
2	173578619	174748437	1169818	316.807	316.734	427.722	538.605	0	0
2	174748872	175317298	568426	94.977	316.734	760.466	538.605	0	0
2	175318450	177148012	1829562	316.807	316.734	427.722	538.605	0	0
2	177149587	177708816	559229	94.977	316.734	760.466	538.605	0	0
2	177709154	180526600	2817446	316.807	316.734	427.722	538.605	0	0
2	180531294	182895609	2364315	316.807	316.734	427.722	538.605	0	0
2	182897103	183220760	323657	316.807	316.734	538.637	538.605	0	0
2	183222920	183472941	250021	316.807	316.734	427.722	538.605	0	0
2	183474968	184039453	564485	316.807	316.734	427.722	538.605	0	0
2	184040528	184325889	285361	94.977	316.734	760.466	538.605	0	0
2	184326147	185185653	859506	316.807	316.734	427.722	538.605	0	0
2	185187723	186629700	1441977	316.807	316.734	427.722	538.605	0	0
2	186633765	187243174	609409	316.807	316.734	427.722	538.605	0	0
2	187246227	188965365	1719138	316.807	316.734	427.722	538.605	0	0
2	188969284	190248527	1279243	316.807	316.734	427.722	538.605	0	0
2	190266958	190838404	571446	94.977	316.734	760.466	538.605	0	0
2	190838881	191216969	378088	316.807	316.734	427.722	538.605	0	0
2	191219409	193363206	2143797	316.807	316.734	538.637	538.605	0	0
2	193373385	193571974	198589	316.807	316.734	427.722	538.605	0	0
2	193583562	194434109	850547	94.977	316.734	760.466	538.605	0	0
2	194435439	194792518	357079	316.807	316.734	427.722	538.605	0	0
2	194793245	195445809	652564	316.807	316.734	427.722	538.605	0	0
2	195447752	196166304	718552	316.807	316.734	427.722	538.605	0	0
2	196168773	196625788	457015	316.807	316.734	538.637	538.605	0	0
2	196632646	198076854	1444208	316.807	316.734	427.722	538.605	0	0
2	198090984	199808828	1717844	316.807	316.734	427.722	538.605	0	0
2	199811379	204426085	4614706	316.807	316.734	427.722	538.605	0	0
2	204431651	205195787	764136	316.807	316.734	538.637	538.605	0	0
2	205196523	208147643	2951120	316.807	316.734	427.722	538.605	0	0
2	208147974	208533119	385145	94.977	316.734	760.466	538.605	0	0
2	208538943	209175615	636672	316.807	316.734	427.722	538.605	0	0
2	209177481	209374829	197348	94.977	316.734	760.466	538.605	0	0
2	209376183	211064327	1688144	316.807	316.734	427.722	538.605	0	0
2	211066962	211809323	742361	316.807	316.734	538.637	538.605	0	0
2	211809840	214212743	2402903	316.807	316.734	427.722	538.605	0	0
2	214213042	214544954	331912	94.977	316.734	760.466	538.605	0	0
2	214546576	214968022	421446	316.807	316.734	427.722	538.605	0	0
2	214968691	215241053	272362	94.977	316.734	649.552	538.605	0	0
2	215241462	216991469	1750007	316.807	316.734	427.722	538.605	0	0
2	216992243	217113834	121591	94.977	316.734	649.552	538.605	0	0
2	217115991	217241406	125415	316.807	316.734	427.722	538.605	0	0
2	217241883	217879953	638070	316.807	316.734	427.722	538.605	0	0
2	217880411	218419492	539081	316.807	316.734	427.722	538.605	0	0
2	218419843	219671011	1251168	316.807	316.734	427.722	538.605	0	0
2	219691790	221545464	1853674	316.807	316.734	427.722	538.605	0	0
2	221569000	222238038	669038	94.977	316.734	649.552	538.605	0	0
2	222243986	222728445	484459	316.807	316.734	427.722	538.605	0	0
2	222729279	223233560	504281	94.977	316.734	649.552	538.605	0	0
2	223234709	223863925	629216	316.807	316.734	427.722	538.605	0	0
2	223864957	225040105	1175148	316.807	316.734	538.637	538.605	0	0
2	225040639	227252750	2212111	316.807	316.734	427.722	538.605	0	0
2	227253687	227403712	150025	94.977	316.734	760.466	538.605	0	0
2	227404795	228176739	771944	316.807	316.734	427.722	538.605	0	0
2	228178034	228371839	193805	94.977	316.734	760.466	538.605	0	0
2	228379846	231543307	3163461	316.807	316.734	427.722	538.605	0	0
2	231544032	231933817	389785	316.807	316.734	427.722	538.605	0	0
2	231934154	232690580	756426	316.807	316.734	427.722	538.605	0	0
2	232691243	232982820	291577	94.977	316.734	760.466	538.605	0	0
2	232983094	233328741	345647	316.807	316.734	538.637	538.605	0	0
2	233329119	233570827	241708	94.977	316.734	760.466	538.605	0	0
2	233573604	237663490	4089886	316.807	316.734	427.722	538.605	0	0
2	237665299	238098009	432710	316.807	316.734	427.722	538.605	0	0
2	238099562	238874016	774454	316.807	316.734	427.722	538.605	0	0
2	238875369	241009344	2133975	316.807	316.734	427.722	538.605	0	0
2	241011165	241252565	241400	316.807	316.734	427.722	538.605	0	0
3	19817	2626196	2606379	316.807	316.297	427.722	538.876	0	0
3	2627018	5978752	3351734	316.807	316.297	427.722	538.876	0	0
3	5979984	7469001	1489017	316.807	316.297	427.722	538.876	0	0
3	7469688	7643976	174288	94.977	316.297	649.552	538.876	0	0
3	7644488	9510223	1865735	316.807	316.297	427.722	538.876	0	0
3	9510666	10184951	674285	316.807	316.297	427.722	538.876	0	0
3	10195613	11230962	1035349	316.807	316.297	427.722	538.876	0	0
3	11231246	11470501	239255	94.977	316.297	760.466	538.876	0	0
3	11472204	13279697	1807493	316.807	316.297	427.722	538.876	0	0
3	13312119	13536554	224435	94.977	316.297	649.552	538.876	0	0
3	13537799	15611962	2074163	316.807	316.297	427.722	538.876	0	0
3	15616857	16106850	489993	94.977	316.297	649.552	538.876	0	0
3	16107354	16541874	434520	316.807	316.297	427.722	538.876	0	0
3	16542496	17109634	567138	316.807	316.297	427.722	538.876	0	0
3	17111869	19747175	2635306	316.807	316.297	427.722	538.876	0	0
3	19748138	19938523	190385	94.977	316.297	649.552	538.876	0	0
3	19940063	21826669	1886606	316.807	316.297	427.722	538.876	0	0
3	21826931	22064958	238027	94.977	316.297	760.466	538.876	0	0
3	22065288	22589819	524531	316.807	316.297	427.722	538.876	0	0
3	22590102	22705443	115341	94.977	316.297	760.466	538.876	0	0
3	22705807	25881542	3175735	316.807	316.297	427.722	538.876	0	0
3	25883178	26161251	278073	94.977	316.297	649.552	538.876	0	0
3	26165961	28523250	2357289	316.807	316.297	427.722	538.876	0	0
3	28531799	28849137	317338	316.807	316.297	538.637	538.876	0	0
3	28852561	29425826	573265	316.807	316.297	427.722	538.876	0	0
3	29426440	29770041	343601	94.977	316.297	649.552	538.876	0	0
3	29770427	30227141	456714	316.807	316.297	427.722	538.876	0	0
3	30228936	30430591	201655	94.977	316.297	760.466	538.876	0	0
3	30465999	41787905	11321906	316.807	316.297	427.722	538.876	0	0
3	41794978	42142284	347306	94.977	316.297	760.466	538.876	0	0
3	42144211	44179966	2035755	316.807	316.297	427.722	538.876	0	0
3	44180859	45574008	1393149	316.807	316.297	427.722	538.876	0	0
3	45574389	47979184	2404795	316.807	316.297	427.722	538.876	0	0
3	47979528	53519718	5540190	316.807	316.297	427.722	538.876	0	0
3	53522075	55159939	1637864	316.807	316.297	427.722	538.876	0	0
3	55160226	55346906	186680	94.977	316.297	649.552	538.876	0	0
3	55348046	56430432	1082386	316.807	316.297	427.722	538.876	0	0
3	56431686	56794909	363223	94.977	316.297	760.466	538.876	0	0
3	56795864	61294052	4498188	316.807	316.297	427.722	538.876	0	0
3	61295363	61481583	186220	94.977	316.297	760.466	538.876	0	0
3	61482324	62489694	1007370	316.807	316.297	427.722	538.876	0	0
3	62493111	63412846	919735	316.807	316.297	427.722	538.876	0	0
3	63416329	65428376	2012047	316.807	316.297	427.722	538.876	0	0
3	65429191	65859354	430163	316.807	316.297	538.637	538.876	0	0
3	65860668	66934149	1073481	316.807	316.297	427.722	538.876	0	0
3	66936353	67305219	368866	94.977	316.297	760.466	538.876	0	0
3	67306112	69741006	2434894	316.807	316.297	427.722	538.876	0	0
3	69742860	70263142	520282	94.977	316.297	649.552	538.876	0	0
3	70263445	72371163	2107718	316.807	316.297	427.722	538.876	0	0
3	72372980	72599620	226640	94.977	316.297	649.552	538.876	0	0
3	72600216	74489099	1888883	316.807	316.297	427.722	538.876	0	0
3	74489487	75327924	838437	94.977	316.297	760.466	538.876	0	0
3	75329934	75916419	586485	316.807	316.297	427.722	538.876	0	0
3	75920781	76356214	435433	316.807	316.297	427.722	538.876	0	0
3	76356644	77481486	1124842	316.807	316.297	427.722	538.876	0	0
3	77482113	79108204	1626091	316.807	316.297	427.722	538.876	0	0
3	79110447	79589128	478681	316.807	316.297	427.722	538.876	0	0
3	79600335	79916394	316059	94.977	316.297	760.466	538.876	0	0
3	79924229	80452844	528615	316.807	316.297	427.722	538.876	0	0
3	80456525	80697848	241323	94.977	316.297	760.466	538.876	0	0
3	80698482	82688622	1990140	316.807	316.297	427.722	538.876	0	0
3	82690801	83867770	1176969	316.807	316.297	427.722	538.876	0	0
3	83869982	84371892	501910	316.807	316.297	427.722	538.876	0	0
3	84373146	85619420	1246274	316.807	316.297	427.722	538.876	0	0
3	85622526	86143696	521170	316.807	316.297	427.722	538.876	0	0
3	86145974	87089032	943058	94.977	316.297	760.466	538.876	0	0
3	87090044	87903124	813080	316.807	316.297	427.722	538.876	0	0
3	87907628	88047874	140246	94.977	316.297	760.466	538.876	0	0
3	88048222	88492626	444404	316.807	316.297	427.722	538.876	0	0
3	88498090	89223348	725258	94.977	316.297	760.466	538.876	0	0
3	89223869	89564514	340645	316.807	316.297	427.722	538.876	0	0
3	89566407	89578956	12549	316.807	316.297	649.552	538.876	0	0
3	89578956	91179314	1600358	316.807	316.555	649.552	760.422	0	0
3	91179314	93786912	2607598	316.807	316.602	649.552	538.456	0	0
3	93803162	95244167	1441005	316.807	316.602	427.722	538.456	0	0
3	95247267	95507885	260618	94.977	316.602	760.466	538.456	0	0
3	95507945	96276975	769030	316.807	316.602	427.722	538.456	0	0
3	96277736	99320649	3042913	316.807	316.602	427.722	538.456	0	0
3	99321061	101208742	1887681	316.807	316.602	427.722	538.456	0	0
3	101209258	101550446	341188	94.977	316.602	760.466	538.456	0	0
3	101553397	101894725	341328	316.807	316.602	427.722	538.456	0	0
3	101901053	102097119	196066	94.977	316.602	760.466	538.456	0	0
3	102097889	103121833	1023944	316.807	316.602	427.722	538.456	0	0
3	103122734	103258038	135304	94.977	316.602	649.552	538.456	0	0
3	103266670	104155070	888400	316.807	316.602	427.722	538.456	0	0
3	104155866	104337630	181764	316.807	316.602	427.722	538.456	0	0
3	104337992	104926337	588345	316.807	316.602	427.722	538.456	0	0
3	104928127	108006401	3078274	316.807	316.602	538.637	538.456	0	0
3	108006812	109479520	1472708	316.807	316.602	427.722	538.456	0	0
3	109479978	110372126	892148	94.977	316.602	760.466	538.456	0	0
3	110376730	110580785	204055	316.807	316.602	427.722	538.456	0	0
3	110581464	111123429	541965	94.977	316.602	760.466	538.456	0	0
3	111130959	111360410	229451	316.807	316.602	427.722	538.456	0	0
3	111361827	111721107	359280	316.807	316.602	427.722	538.456	0	0
3	111721842	111895634	173792	316.807	316.602	427.722	538.456	0	0
3	111896216	112298165	401949	316.807	316.602	427.722	538.456	0	0
3	112298693	112462544	163851	316.807	316.602	538.637	538.456	0	0
3	112464082	112716084	252002	94.977	316.602	760.466	538.456	0	0
3	112717150	114225460	1508310	316.807	316.602	427.722	538.456	0	0
3	114229128	115652836	1423708	316.807	316.602	427.722	538.456	0	0
3	115653674	116229130	575456	316.807	316.602	427.722	538.456	0	0
3	116232585	116655243	422658	94.977	316.602	760.466	538.456	0	0
3	116659034	118234580	1575546	316.807	316.602	427.722	538.456	0	0
3	118235348	118700077	464729	94.977	316.602	760.466	538.456	0	0
3	118704418	119648543	944125	316.807	316.602	427.722	538.456	0	0
3	119648935	120434014	785079	94.977	316.602	760.466	538.456	0	0
3	120434617	123630644	3196027	316.807	316.602	427.722	538.456	0	0
3	123644126	124632003	987877	316.807	316.602	538.637	538.456	0	0
3	124632469	124920909	288440	316.807	316.602	427.722	538.456	0	0
3	124921539	125340389	418850	94.977	316.602	760.466	538.456	0	0
3	125343666	127359044	2015378	316.807	316.602	427.722	538.456	0	0
3	127359803	127781448	421645	94.977	316.602	649.552	538.456	0	0
3	127791857	129024607	1232750	316.807	316.602	427.722	538.456	0	0
3	129025370	130598497	1573127	316.807	316.602	427.722	538.456	0	0
3	130619771	134444240	3824469	316.807	316.602	427.722	538.456	0	0
3	134448702	134877869	429167	316.807	316.602	538.637	538.456	0	0
3	134880690	135525787	645097	316.807	316.602	427.722	538.456	0	0
3	135526976	135816581	289605	316.807	316.602	427.722	538.456	0	0
3	135821542	137529511	1707969	316.807	316.602	427.722	538.456	0	0
3	137530247	138437434	907187	94.977	316.602	649.552	538.456	0	0
3	138451274	140557642	2106368	316.807	316.602	427.722	538.456	0	0
3	140560356	141844499	1284143	316.807	316.602	427.722	538.456	0	0
3	141847408	142975184	1127776	316.807	316.602	427.722	538.456	0	0
3	142975621	143698656	723035	205.892	316.602	649.552	538.456	0	0
3	143701215	144684740	983525	316.807	316.602	427.722	538.456	0	0
3	144685636	145347089	661453	316.807	316.602	427.722	538.456	0	0
3	145348017	146135729	787712	316.807	316.602	427.722	538.456	0	0
3	146137262	146360193	222931	316.807	316.602	538.637	538.456	0	0
3	146362825	146658796	295971	316.807	316.602	427.722	538.456	0	0
3	146659320	148853354	2194034	316.807	316.602	427.722	538.456	0	0
3	148854166	149377683	523517	316.807	316.602	427.722	538.456	0	0
3	149381839	149767506	385667	316.807	316.602	427.722	538.456	0	0
3	149768735	150526125	757390	316.807	316.602	427.722	538.456	0	0
3	150526957	151256053	729096	316.807	316.602	427.722	538.456	0	0
3	151260654	151710736	450082	316.807	316.602	427.722	538.456	0	0
3	151712171	153383484	1671313	316.807	316.602	427.722	538.456	0	0
3	153385229	155799368	2414139	316.807	316.602	427.722	538.456	0	0
3	155800254	156014711	214457	94.977	316.602	760.466	538.456	0	0
3	156016764	156658766	642002	316.807	316.602	427.722	538.456	0	0
3	156659163	157424236	765073	94.977	316.602	760.466	538.456	0	0
3	157424750	157731450	306700	316.807	316.602	427.722	538.456	0	0
3	157756334	157863678	107344	94.977	316.602	649.552	538.456	0	0
3	157867778	158087234	219456	316.807	316.602	427.722	538.456	0	0
3	158087622	158244069	156447	94.977	316.602	760.466	538.456	0	0
3	158245177	160843404	2598227	316.807	316.602	427.722	538.456	0	0
3	160862076	160985281	123205	94.977	316.602	649.552	538.456	0	0
3	161051311	161838426	787115	316.807	316.602	427.722	538.456	0	0
3	161839189	162434759	595570	316.807	316.602	538.637	538.456	0	0
3	162435595	162926592	490997	316.807	316.602	427.722	538.456	0	0
3	162927179	163317847	390668	316.807	316.602	427.722	538.456	0	0
3	163319653	164179347	859694	316.807	316.602	427.722	538.456	0	0
3	164179572	164338165	158593	316.807	316.602	427.722	538.456	0	0
3	164338586	164422960	84374	316.807	316.602	427.722	538.456	0	0
3	164423608	165423263	999655	316.807	316.602	427.722	538.456	0	0
3	165423997	168553011	3129014	316.807	316.602	427.722	538.456	0	0
3	168553922	169146762	592840	316.807	316.602	538.637	538.456	0	0
3	169148751	170660319	1511568	316.807	316.602	427.722	538.456	0	0
3	170663874	170798345	134471	94.977	316.602	760.466	538.456	0	0
3	170799603	173431283	2631680	316.807	316.602	427.722	538.456	0	0
3	173435740	173597070	161330	94.977	316.602	760.466	538.456	0	0
3	173598391	176363294	2764903	316.807	316.602	427.722	538.456	0	0
3	176363939	177917421	1553482	316.807	316.602	427.722	538.456	0	0
3	177965717	179633577	1667860	316.807	316.602	427.722	538.456	0	0
3	179635602	179968510	332908	316.807	316.602	538.637	538.456	0	0
3	179969307	181088480	1119173	316.807	316.602	427.722	538.456	0	0
3	181095377	181573103	477726	94.977	316.602	760.466	538.456	0	0
3	181578504	182268340	689836	316.807	316.602	427.722	538.456	0	0
3	182287566	183228516	940950	316.807	316.602	538.637	538.456	0	0
3	183258594	183698745	440151	316.807	316.602	427.722	538.456	0	0
3	183725846	184039487	313641	94.977	316.602	760.466	538.456	0	0
3	184043037	190197212	6154175	316.807	316.602	427.722	538.456	0	0
3	190198593	190505165	306572	316.807	316.602	427.722	538.456	0	0
3	190506084	198139255	7633171	316.807	316.602	427.722	538.456	0	0
4	89608	1000664	911056	94.977	94.931	316.807	316.899	0	0
4	1006350	2139791	1133441	94.977	94.931	316.807	316.899	0	0
4	2141548	2505370	363822	94.977	94.931	316.807	316.899	0	0
4	2508754	2813529	304775	94.977	94.931	316.807	316.899	0	0
4	2813905	5387298	2573393	94.977	94.931	316.807	316.899	0	0
4	5388533	8746439	3357906	94.977	94.931	316.807	316.899	0	0
4	8747215	9414791	667576	94.977	94.931	316.807	316.899	0	0
4	9415789	9707174	291385	94.977	94.931	316.807	316.899	0	0
4	9707520	11624920	1917400	94.977	94.931	316.807	316.899	0	0
4	11625283	12072513	447230	94.977	94.931	316.807	316.899	0	0
4	12073279	13030254	956975	94.977	94.931	316.807	316.899	0	0
4	13035325	14806183	1770858	94.977	94.931	316.807	316.899	0	0
4	14806364	16821295	2014931	94.977	94.931	316.807	316.899	0	0
4	16822635	17121455	298820	94.977	94.001	94.977	96.184	0	0
4	17122198	17422093	299895	94.977	94.001	205.892	96.184	0	0
4	17422093	17423342	1249	94.977	94.858	205.892	316.927	0	0
4	17424578	17438324	13746	94.977	94.858	316.807	316.927	0	0
4	17438853	18035608	596755	94.977	94.858	316.807	316.927	0	0
4	18036177	19066732	1030555	94.977	94.858	316.807	316.927	0	0
4	19067578	20813764	1746186	94.977	94.858	316.807	316.927	0	0
4	20819835	22393947	1574112	94.977	94.858	316.807	316.927	0	0
4	22394985	23329968	934983	94.977	94.858	316.807	316.927	0	0
4	23330477	23586373	255896	94.977	94.858	316.807	316.927	0	0
4	23586936	24824448	1237512	94.977	94.858	316.807	316.927	0	0
4	24827177	28471464	3644287	94.977	94.858	316.807	316.927	0	0
4	28471912	28723073	251161	94.977	94.858	316.807	316.927	0	0
4	28723403	29320976	597573	94.977	94.858	316.807	316.927	0	0
4	29331415	29816856	485441	94.977	94.858	316.807	316.927	0	0
4	29825507	31858572	2033065	94.977	94.858	316.807	316.927	0	0
4	31859641	32592485	732844	94.977	94.858	316.807	316.927	0	0
4	32593722	33300954	707232	94.977	94.858	316.807	316.927	0	0
4	33301913	33797553	495640	94.977	94.858	427.722	316.927	0	0
4	33804560	34495125	690565	94.977	94.858	316.807	316.927	0	0
4	34496007	35027296	531289	94.977	94.858	316.807	316.927	0	0
4	35030697	35869426	838729	94.977	94.858	316.807	316.927	0	0
4	35870023	36018087	148064	94.977	94.858	316.807	316.927	0	0
4	36019997	36757024	737027	94.977	94.858	316.807	316.927	0	0
4	36764506	36988200	223694	94.977	94.858	316.807	316.927	0	0
4	36988979	37548109	559130	94.977	94.858	316.807	316.927	0	0
4	37554436	37784625	230189	94.977	94.858	316.807	316.927	0	0
4	37785320	39106868	1321548	94.977	94.858	316.807	316.927	0	0
4	39107779	39501467	393688	94.977	94.858	316.807	316.927	0	0
4	39502685	39672457	169772	94.977	94.858	316.807	316.927	0	0
4	39672782	39798807	126025	94.977	94.858	427.722	316.927	0	0
4	39800048	40749247	949199	94.977	94.858	316.807	316.927	0	0
4	40752137	40911965	159828	94.977	94.858	316.807	316.927	0	0
4	40913173	41936469	1023296	94.977	94.858	316.807	316.927	0	0
4	41954396	42097979	143583	94.977	94.858	427.722	316.927	0	0
4	42109151	42394590	285439	94.977	94.858	316.807	316.927	0	0
4	42396886	42568917	172031	94.977	94.858	316.807	316.927	0	0
4	42572106	42766840	194734	94.977	94.858	316.807	316.927	0	0
4	42768495	43959676	1191181	94.977	94.858	316.807	316.927	0	0
4	43961501	44436724	475223	94.977	94.858	316.807	316.927	0	0
4	44436996	46320928	1883932	94.977	94.858	316.807	316.927	0	0
4	46322613	47065905	743292	94.977	94.858	316.807	316.927	0	0
4	47066563	47226273	159710	94.977	94.858	316.807	316.927	0	0
4	47227230	47380903	153673	94.977	94.858	316.807	316.927	0	0
4	47393566	48038774	645208	94.977	94.858	316.807	316.927	0	0
4	48040312	48966290	925978	94.977	94.858	316.807	316.927	0	0
4	48968204	52329073	3360869	94.977	94.858	316.807	316.927	0	0
4	52329380	52808237	478857	94.977	94.858	316.807	316.927	0	0
4	52809667	52823558	13891	94.977	94.858	94.977	316.927	0	0
4	52823558	52980917	157359	94.977	94.949	94.977	95.137	0	0
4	52981062	53546243	565181	94.977	94.949	205.892	95.137	0	0
4	53546902	54294491	747589	94.977	94.949	94.977	95.137	0	0
4	54295224	55225553	930329	94.977	94.949	205.892	95.137	0	0
4	55225917	59022436	3796519	94.977	94.949	94.977	95.137	0	0
4	59022436	59024468	2032	94.977	94.977	94.977	317.033	0	0
4	59025627	61359887	2334260	94.977	94.977	316.807	317.033	0	0
4	61364015	62130744	766729	94.977	94.977	316.807	317.033	0	0
4	62131936	62981113	849177	94.977	94.977	316.807	317.033	0	0
4	62982257	63252663	270406	94.977	94.977	316.807	317.033	0	0
4	63254111	64274642	1020531	94.977	94.977	316.807	317.033	0	0
4	64275536	64639573	364037	94.977	94.977	316.807	317.033	0	0
4	64640162	67964668	3324506	94.977	94.977	316.807	317.033	0	0
4	67966414	68258148	291734	94.977	94.977	427.722	317.033	0	0
4	68260106	70075754	1815648	94.977	94.977	316.807	317.033	0	0
4	70076805	71437832	1361027	94.977	94.977	316.807	317.033	0	0
4	71446949	71933647	486698	94.977	94.977	316.807	317.033	0	0
4	71934776	73093670	1158894	94.977	94.977	316.807	317.033	0	0
4	73095207	73607159	511952	94.977	94.977	316.807	317.033	0	0
4	73608144	74208414	600270	94.977	94.977	316.807	317.033	0	0
4	74209136	75569978	1360842	94.977	94.977	316.807	317.033	0	0
4	75571607	75880595	308988	94.977	94.977	316.807	317.033	0	0
4	75880991	76208755	327764	94.977	94.977	316.807	317.033	0	0
4	76209781	76297087	87306	94.977	94.977	316.807	317.033	0	0
4	76297904	77654629	1356725	94.977	94.977	316.807	317.033	0	0
4	77656276	78314558	658282	94.977	94.977	316.807	317.033	0	0
4	78315058	78486099	171041	94.977	94.977	316.807	317.033	0	0
4	78487603	79784805	1297202	94.977	94.977	316.807	317.033	0	0
4	79785105	80286809	501704	94.977	94.977	316.807	317.033	0	0
4	80287838	81075771	787933	94.977	94.977	316.807	317.033	0	0
4	81079240	82752419	1673179	94.977	94.977	316.807	317.033	0	0
4	82752737	83549729	796992	94.977	94.977	316.807	317.033	0	0
4	83551665	84229404	677739	94.977	94.977	316.807	317.033	0	0
4	84230111	84524820	294709	94.977	94.977	316.807	317.033	0	0
4	84525685	85423128	897443	94.977	94.977	316.807	317.033	0	0
4	85423457	85887233	463776	205.892	94.977	316.807	317.033	0	0
4	85888262	86470162	581900	94.977	94.977	316.807	317.033	0	0
4	86472384	87141459	669075	94.977	94.977	316.807	317.033	0	0
4	87147447	91031336	3883889	94.977	94.977	316.807	317.033	0	0
4	91032954	91187303	154349	94.977	94.977	316.807	317.033	0	0
4	91187991	93888580	2700589	94.977	94.977	316.807	317.033	0	0
4	93907012	94038375	131363	94.977	94.977	316.807	317.033	0	0
4	94071177	94215479	144302	94.977	94.977	316.807	317.033	0	0
4	94216391	94325642	109251	94.977	94.977	427.722	317.033	0	0
4	94346196	95540690	1194494	94.977	94.977	316.807	317.033	0	0
4	95541483	96061734	520251	94.977	94.977	316.807	317.033	0	0
4	96063641	100184954	4121313	94.977	94.977	316.807	317.033	0	0
4	100186011	100471904	285893	94.977	94.977	316.807	317.033	0	0
4	100481344	101210521	729177	94.977	94.977	316.807	317.033	0	0
4	101211119	101601453	390334	94.977	94.977	316.807	317.033	0	0
4	101602384	102751212	1148828	94.977	94.977	316.807	317.033	0	0
4	102753951	103329997	576046	94.977	94.977	316.807	317.033	0	0
4	103330903	103501329	170426	94.977	94.977	316.807	317.033	0	0
4	103503777	104134095	630318	94.977	94.977	316.807	317.033	0	0
4	104148443	107221508	3073065	94.977	94.977	316.807	317.033	0	0
4	107222685	108447477	1224792	94.977	94.977	316.807	317.033	0	0
4	108447979	110404154	1956175	94.977	94.977	316.807	317.033	0	0
4	110407980	111376300	968320	94.977	94.977	316.807	317.033	0	0
4	111378072	116045898	4667826	94.977	94.977	316.807	317.033	0	0
4	116046713	116350830	304117	94.977	94.977	316.807	317.033	0	0
4	116351990	117650867	1298877	94.977	94.977	316.807	317.033	0	0
4	117652915	118321679	668764	94.977	94.977	316.807	317.033	0	0
4	118327468	119985532	1658064	94.977	94.977	316.807	317.033	0	0
4	119986239	120134297	148058	94.977	94.977	316.807	317.033	0	0
4	120135356	124445095	4309739	94.977	94.977	316.807	317.033	0	0
4	124447799	125224428	776629	94.977	94.977	316.807	317.033	0	0
4	125229230	129666076	4436846	94.977	94.977	316.807	317.033	0	0
4	129667134	130030277	363143	94.977	94.977	316.807	317.033	0	0
4	130031153	130710808	679655	94.977	94.977	316.807	317.033	0	0
4	130718378	130942176	223798	94.977	94.977	316.807	317.033	0	0
4	130942497	133529466	2586969	94.977	94.977	316.807	317.033	0	0
4	133532501	133748925	216424	94.977	94.977	316.807	317.033	0	0
4	133749826	134877735	1127909	94.977	94.977	316.807	317.033	0	0
4	134878416	135135684	257268	94.977	94.977	316.807	317.033	0	0
4	135178175	135790125	611950	94.977	94.977	316.807	317.033	0	0
4	135790657	136043534	252877	94.977	94.977	316.807	317.033	0	0
4	136045680	137488981	1443301	94.977	94.977	316.807	317.033	0	0
4	137490466	138163503	673037	94.977	94.977	316.807	317.033	0	0
4	138165787	140647658	2481871	94.977	94.977	316.807	317.033	0	0
4	140649165	141654870	1005705	94.977	94.977	316.807	317.033	0	0
4	141658663	141889105	230442	94.977	94.977	316.807	317.033	0	0
4	141890793	142109441	218648	94.977	94.977	316.807	317.033	0	0
4	142110371	142521243	410872	94.977	94.977	316.807	317.033	0	0
4	142521994	144363362	1841368	94.977	94.977	316.807	317.033	0	0
4	144365211	144511390	146179	94.977	94.977	316.807	317.033	0	0
4	144511742	145258487	746745	94.977	94.977	316.807	317.033	0	0
4	145259832	146085594	825762	94.977	94.977	316.807	317.033	0	0
4	146085961	146213760	127799	94.977	94.977	316.807	317.033	0	0
4	146214943	147180820	965877	94.977	94.977	316.807	317.033	0	0
4	147197116	147473470	276354	94.977	94.977	316.807	317.033	0	0
4	147478292	147603701	125409	94.977	94.977	316.807	317.033	0	0
4	147612731	148007650	394919	94.977	94.977	316.807	317.033	0	0
4	148008849	153680323	5671474	94.977	94.977	316.807	317.033	0	0
4	153680927	153843264	162337	94.977	94.977	316.807	317.033	0	0
4	153843543	154062553	219010	94.977	94.977	316.807	317.033	0	0
4	154063240	154457611	394371	94.977	94.977	316.807	317.033	0	0
4	154458885	155209796	750911	94.977	94.977	316.807	317.033	0	0
4	155210257	155595578	385321	94.977	94.977	316.807	317.033	0	0
4	155597972	157949582	2351610	94.977	94.977	316.807	317.033	0	0
4	157950248	158269604	319356	94.977	94.977	316.807	317.033	0	0
4	158269900	158663625	393725	94.977	94.977	316.807	317.033	0	0
4	158664140	159025428	361288	94.977	94.977	316.807	317.033	0	0
4	159026799	159349623	322824	94.977	94.977	316.807	317.033	0	0
4	159353028	159908755	555727	94.977	94.977	316.807	317.033	0	0
4	159914208	160993012	1078804	94.977	94.977	316.807	317.033	0	0
4	160997570	161169858	172288	94.977	94.977	316.807	317.033	0	0
4	161170487	161720529	550042	94.977	94.977	316.807	317.033	0	0
4	161720869	162197108	476239	94.977	94.977	316.807	317.033	0	0
4	162200552	163989437	1788885	94.977	94.977	316.807	317.033	0	0
4	163990348	164647208	656860	94.977	94.977	316.807	317.033	0	0
4	164647620	166174493	1526873	94.977	94.977	316.807	317.033	0	0
4	166174762	166352072	177310	94.977	94.977	316.807	317.033	0	0
4	166358280	167616518	1258238	94.977	94.977	316.807	317.033	0	0
4	167617007	168172335	555328	94.977	94.977	316.807	317.033	0	0
4	168197267	170885095	2687828	94.977	94.977	316.807	317.033	0	0
4	170887105	171868275	981170	94.977	94.977	316.807	317.033	0	0
4	171869957	172207270	337313	94.977	94.977	316.807	317.033	0	0
4	172208179	172561809	353630	94.977	94.977	316.807	317.033	0	0
4	172563018	172964355	401337	94.977	94.977	316.807	317.033	0	0
4	172968165	173432459	464294	94.977	94.977	316.807	317.033	0	0
4	173433341	173934792	501451	94.977	94.977	316.807	317.033	0	0
4	173936879	174136574	199695	94.977	94.977	316.807	317.033	0	0
4	174136897	175270796	1133899	94.977	94.977	316.807	317.033	0	0
4	175271583	176005795	734212	94.977	94.977	316.807	317.033	0	0
4	176006408	178700081	2693673	94.977	94.977	316.807	317.033	0	0
4	178701647	179047384	345737	94.977	94.977	316.807	317.033	0	0
4	179048434	181392459	2344025	94.977	94.977	316.807	317.033	0	0
4	181392850	181548311	155461	94.977	94.977	316.807	317.033	0	0
4	181549204	186643309	5094105	94.977	94.977	316.807	317.033	0	0
4	186644460	187127249	482789	94.977	94.977	316.807	317.033	0	0
4	187127646	187787797	660151	94.977	94.977	316.807	317.033	0	0
4	187788503	189188563	1400060	94.977	94.977	316.807	317.033	0	0
4	189189749	190020733	830984	94.977	94.977	316.807	317.033	0	0
5	12225	169789	157564	316.807	316.641	427.722	538.155	0	0
5	171634	394123	222489	94.977	316.641	760.466	538.155	0	0
5	403462	3841065	3437603	316.807	316.641	427.722	538.155	0	0
5	3842907	5826159	1983252	316.807	316.641	538.637	538.155	0	0
5	5828593	8837278	3008685	316.807	316.641	427.722	538.155	0	0
5	8838367	9083964	245597	94.977	316.641	649.552	538.155	0	0
5	9084589	9223354	138765	316.807	316.641	427.722	538.155	0	0
5	9228218	9618361	390143	94.977	316.641	649.552	538.155	0	0
5	9619793	10234934	615141	316.807	316.641	427.722	538.155	0	0
5	10236815	10465304	228489	94.977	316.641	649.552	538.155	0	0
5	10466927	12032268	1565341	316.807	316.641	427.722	538.155	0	0
5	12033998	12630200	596202	94.977	316.641	760.466	538.155	0	0
5	12631025	16140901	3509876	316.807	316.641	427.722	538.155	0	0
5	16141231	16304194	162963	94.977	316.641	649.552	538.155	0	0
5	16329861	18953504	2623643	316.807	316.641	427.722	538.155	0	0
5	18954787	19132149	177362	94.977	316.641	760.466	538.155	0	0
5	19132423	21011530	1879107	316.807	316.641	427.722	538.155	0	0
5	21012454	21933309	920855	94.977	316.641	760.466	538.155	0	0
5	21979163	23564605	1585442	316.807	316.641	427.722	538.155	0	0
5	23567202	24011375	444173	94.977	316.641	760.466	538.155	0	0
5	24013458	24566581	553123	316.807	316.641	427.722	538.155	0	0
5	24566822	25716283	1149461	316.807	316.641	427.722	538.155	0	0
5	25717001	26359196	642195	316.807	316.641	427.722	538.155	0	0
5	26360219	26712604	352385	94.977	316.641	760.466	538.155	0	0
5	26723202	27214597	491395	316.807	316.641	427.722	538.155	0	0
5	27250959	27471210	220251	94.977	316.641	760.466	538.155	0	0
5	27473122	28655820	1182698	316.807	316.641	427.722	538.155	0	0
5	28662657	29213860	551203	94.977	316.641	760.466	538.155	0	0
5	29214670	30986096	1771426	316.807	316.641	427.722	538.155	0	0
5	30997047	32633992	1636945	94.977	316.641	760.466	538.155	0	0
5	32647351	39619973	6972622	316.807	316.641	427.722	538.155	0	0
5	39620926	40285868	664942	316.807	316.641	427.722	538.155	0	0
5	40286395	41460328	1173933	316.807	316.641	427.722	538.155	0	0
5	41461882	42597377	1135495	316.807	316.641	427.722	538.155	0	0
5	42598505	43276367	677862	316.807	316.641	427.722	538.155	0	0
5	43279470	43614866	335396	94.977	316.641	760.466	538.155	0	0
5	43654874	44821644	1166770	316.807	316.641	427.722	538.155	0	0
5	44822100	50551154	5729054	94.977	316.641	760.466	538.155	0	0
5	50552464	51398745	846281	316.807	316.641	427.722	538.155	0	0
5	51400043	51905492	505449	316.807	316.881	316.807	317.242	0	0
5	51907395	52083842	176447	94.977	316.881	538.637	317.242	0	0
5	52103978	55238560	3134582	316.807	316.881	316.807	317.242	0	0
5	55238924	55866995	628071	94.977	316.881	538.637	317.242	0	0
5	55869258	58754703	2885445	316.807	316.881	316.807	317.242	0	0
5	58756110	59140957	384847	94.977	316.881	538.637	317.242	0	0
5	59141858	63290474	4148616	316.807	316.881	316.807	317.242	0	0
5	63290802	63747610	456808	94.977	316.881	538.637	317.242	0	0
5	63749679	64252562	502883	316.807	316.881	316.807	317.242	0	0
5	64263404	64364468	101064	316.807	321.069	649.552	756.219	0	0
5	64365867	64438344	72477	316.807	316.877	316.807	316.995	0	0
5	64438636	64766718	328082	94.977	316.877	538.637	316.995	0	0
5	64769116	65846729	1077613	427.722	316.877	427.722	316.995	0	0
5	65847956	66233684	385728	94.977	316.877	538.637	316.995	0	0
5	66234813	71399924	5165111	316.807	316.877	316.807	316.995	0	0
5	71401417	73799810	2398393	316.807	316.877	316.807	316.995	0	0
5	73801433	75949101	2147668	316.807	316.877	316.807	316.995	0	0
5	75950401	76483610	533209	316.807	316.877	427.722	316.995	0	0
5	76486647	78304133	1817486	316.807	316.877	316.807	316.995	0	0
5	78304523	78716370	411847	316.807	316.877	427.722	316.995	0	0
5	78717347	80121269	1403922	316.807	316.877	316.807	316.995	0	0
5	80121850	80883065	761215	316.807	316.877	316.807	316.995	0	0
5	80885328	81935245	1049917	316.807	316.877	316.807	316.995	0	0
5	81935639	82418644	483005	316.807	316.877	427.722	316.995	0	0
5	82419058	82693708	274650	316.807	316.877	316.807	316.995	0	0
5	82702147	84695094	1992947	316.807	316.877	316.807	316.995	0	0
5	84695453	85884253	1188800	316.807	316.877	316.807	316.995	0	0
5	85885283	86149220	263937	94.977	316.877	538.637	316.995	0	0
5	86149630	87761956	1612326	316.807	316.877	316.807	316.995	0	0
5	87764414	88260522	496108	94.977	316.877	538.637	316.995	0	0
5	88261390	88685213	423823	316.807	316.877	316.807	316.995	0	0
5	88689478	88872580	183102	94.977	316.877	538.637	316.995	0	0
5	88885292	89594811	709519	316.807	316.877	316.807	316.995	0	0
5	89595356	91216298	1620942	316.807	316.877	427.722	316.995	0	0
5	91222497	96881080	5658583	316.807	316.877	316.807	316.995	0	0
5	96884383	97478124	593741	316.807	316.877	316.807	316.995	0	0
5	97495344	98470739	975395	316.807	316.877	316.807	316.995	0	0
5	98471669	99036274	564605	94.977	316.877	538.637	316.995	0	0
5	99067124	107619425	8552301	316.807	316.877	316.807	316.995	0	0
5	107619750	107802422	182672	94.977	316.877	538.637	316.995	0	0
5	107803559	107928133	124574	316.807	316.877	316.807	316.995	0	0
5	107928639	108479624	550985	94.977	316.877	538.637	316.995	0	0
5	108482410	109898605	1416195	316.807	316.877	316.807	316.995	0	0
5	109932874	110258567	325693	427.722	316.877	427.722	316.995	0	0
5	110259050	113195192	2936142	316.807	316.877	316.807	316.995	0	0
5	113195376	113761426	566050	94.977	316.877	538.637	316.995	0	0
5	113763112	114140580	377468	316.807	316.877	316.807	316.995	0	0
5	114142417	114471531	329114	316.807	316.877	427.722	316.995	0	0
5	114472047	115650904	1178857	316.807	316.877	316.807	316.995	0	0
5	115651690	115744238	92548	94.977	316.877	538.637	316.995	0	0
5	115745004	117687777	1942773	316.807	316.877	316.807	316.995	0	0
5	117692162	120751758	3059596	316.807	316.877	316.807	316.995	0	0
5	120752392	121343713	591321	316.807	316.877	316.807	316.995	0	0
5	121344174	121596767	252593	94.977	316.877	538.637	316.995	0	0
5	121597566	123950492	2352926	316.807	316.877	316.807	316.995	0	0
5	123954990	124165595	210605	94.977	316.877	538.637	316.995	0	0
5	124166535	124802402	635867	316.807	316.877	316.807	316.995	0	0
5	124806393	124981962	175569	94.977	316.877	538.637	316.995	0	0
5	124982886	129771444	4788558	316.807	316.877	316.807	316.995	0	0
5	129777527	130306334	528807	94.977	316.877	538.637	316.995	0	0
5	130344649	130910174	565525	316.807	316.877	316.807	316.995	0	0
5	130910707	131050841	140134	94.977	316.877	538.637	316.995	0	0
5	131072062	134044405	2972343	316.807	316.877	316.807	316.995	0	0
5	134044664	134475804	431140	94.977	316.877	538.637	316.995	0	0
5	134476348	135623786	1147438	316.807	316.877	316.807	316.995	0	0
5	135627840	135851831	223991	94.977	316.877	538.637	316.995	0	0
5	135852525	137421859	1569334	316.807	316.877	316.807	316.995	0	0
5	137422086	138414839	992753	316.807	316.877	427.722	316.995	0	0
5	138417099	139148416	731317	316.807	316.877	316.807	316.995	0	0
5	139149074	139859336	710262	316.807	316.877	316.807	316.995	0	0
5	139886979	140346376	459397	316.807	316.877	316.807	316.995	0	0
5	140347675	141265565	917890	94.977	316.877	538.637	316.995	0	0
5	141281112	142951948	1670836	316.807	316.877	316.807	316.995	0	0
5	142978364	143114803	136439	94.977	316.877	538.637	316.995	0	0
5	143115218	145599158	2483940	316.807	316.877	316.807	316.995	0	0
5	145603055	145856408	253353	94.977	316.877	538.637	316.995	0	0
5	145857589	146425414	567825	316.807	316.877	316.807	316.995	0	0
5	146427692	146808043	380351	94.977	316.877	538.637	316.995	0	0
5	146808852	148141147	1332295	316.807	316.877	316.807	316.995	0	0
5	148142991	149778263	1635272	316.807	316.877	427.722	316.995	0	0
5	149779544	152494431	2714887	316.807	316.877	316.807	316.995	0	0
5	152494851	152984453	489602	94.977	316.877	538.637	316.995	0	0
5	152986392	153520131	533739	316.807	316.877	316.807	316.995	0	0
5	153521126	154712642	1191516	316.807	316.877	316.807	316.995	0	0
5	154714131	160967394	6253263	316.807	316.877	316.807	316.995	0	0
5	160969760	161481189	511429	94.977	316.877	538.637	316.995	0	0
5	161483206	161807799	324593	316.807	316.877	316.807	316.995	0	0
5	161852931	162450547	597616	316.807	316.877	427.722	316.995	0	0
5	162452752	164119767	1667015	316.807	316.877	316.807	316.995	0	0
5	164122235	164270062	147827	94.977	316.877	538.637	316.995	0	0
5	164287069	166983835	2696766	316.807	316.877	316.807	316.995	0	0
5	166987571	167377333	389762	94.977	316.877	538.637	316.995	0	0
5	167379024	170406839	3027815	316.807	316.877	316.807	316.995	0	0
5	170407561	172088238	1680677	94.977	316.877	649.552	316.995	0	0
5	172089583	173465470	1375887	316.807	316.877	316.807	316.995	0	0
5	173466120	173664010	197890	94.977	316.877	538.637	316.995	0	0
5	173667148	176012309	2345161	316.807	316.877	316.807	316.995	0	0
5	176049559	178084685	2035126	316.807	316.877	427.722	316.995	0	0
5	178086392	181163507	3077115	316.807	316.877	316.807	316.995	0	0
5	181163949	181284552	120603	94.977	316.877	538.637	316.995	0	0
6	148039	582037	433998	316.807	316.905	427.722	538.446	0	0
6	584483	796416	211933	94.977	316.905	760.466	538.446	0	0
6	797127	4769714	3972587	316.807	316.905	427.722	538.446	0	0
6	4775532	5088521	312989	94.977	316.905	760.466	538.446	0	0
6	5089044	5972934	883890	316.807	316.905	427.722	538.446	0	0
6	5973657	6132246	158589	94.977	316.905	649.552	538.446	0	0
6	6132489	7985567	1853078	316.807	316.905	427.722	538.446	0	0
6	7986614	9592804	1606190	316.807	316.905	427.722	538.446	0	0
6	9594758	10780927	1186169	316.807	316.905	427.722	538.446	0	0
6	10802352	10956456	154104	94.977	316.905	760.466	538.446	0	0
6	10957777	12516353	1558576	316.807	316.905	538.637	538.446	0	0
6	12517099	12695739	178640	94.977	316.905	760.466	538.446	0	0
6	12701790	13390923	689133	316.807	316.905	427.722	538.446	0	0
6	13391655	13566778	175123	94.977	316.905	760.466	538.446	0	0
6	13570054	14175173	605119	316.807	316.905	427.722	538.446	0	0
6	14195870	14945978	750108	316.807	316.905	538.637	538.446	0	0
6	14946153	22155393	7209240	316.807	316.905	427.722	538.446	0	0
6	22157999	23665679	1507680	316.807	316.905	427.722	538.446	0	0
6	23666950	23907724	240774	94.977	316.905	760.466	538.446	0	0
6	23908597	24179750	271153	316.807	316.905	427.722	538.446	0	0
6	24180138	24497824	317686	94.977	316.905	649.552	538.446	0	0
6	24498929	25172684	673755	316.807	316.905	427.722	538.446	0	0
6	25173842	30370471	5196629	316.807	316.905	427.722	538.446	0	0
6	30370881	30599030	228149	316.807	316.905	427.722	538.446	0	0
6	30603694	33749993	3146299	316.807	316.905	427.722	538.446	0	0
6	33750475	35016123	1265648	316.807	316.905	538.637	538.446	0	0
6	35018208	35039859	21651	316.807	316.905	427.722	538.446	0	0
6	35040470	36304068	1263598	316.807	316.905	427.722	538.446	0	0
6	36304926	39327143	3022217	316.807	316.905	427.722	538.446	0	0
6	39333666	40515352	1181686	316.807	316.905	427.722	538.446	0	0
6	40516079	40837968	321889	316.807	316.905	427.722	538.446	0	0
6	40853718	41331592	477874	94.977	316.905	649.552	538.446	0	0
6	41332161	42487099	1154938	316.807	316.905	427.722	538.446	0	0
6	42488843	42736381	247538	94.977	316.905	760.466	538.446	0	0
6	42738025	43284291	546266	316.807	316.905	427.722	538.446	0	0
6	43295968	44629160	1333192	316.807	316.905	538.637	538.446	0	0
6	44629708	46190316	1560608	316.807	316.905	427.722	538.446	0	0
6	46231559	46540449	308890	94.977	316.905	649.552	538.446	0	0
6	46542216	47773608	1231392	316.807	316.905	427.722	538.446	0	0
6	47776345	48053116	276771	94.977	316.905	760.466	538.446	0	0
6	48064412	49575901	1511489	316.807	316.905	427.722	538.446	0	0
6	49576565	50557914	981349	316.807	316.905	538.637	538.446	0	0
6	50558744	51685320	1126576	316.807	316.905	427.722	538.446	0	0
6	51685919	51840088	154169	94.977	316.905	649.552	538.446	0	0
6	51840826	51963680	122854	316.807	316.905	427.722	538.446	0	0
6	51967696	52344767	377071	94.977	316.905	760.466	538.446	0	0
6	52345093	53993651	1648558	316.807	316.905	427.722	538.446	0	0
6	53994850	54333062	338212	94.977	316.905	760.466	538.446	0	0
6	54334982	54859376	524394	316.807	316.905	427.722	538.446	0	0
6	54861529	55184172	322643	94.977	316.905	760.466	538.446	0	0
6	55185094	55616724	431630	316.807	316.905	427.722	538.446	0	0
6	55619367	56236467	617100	94.977	316.905	760.466	538.446	0	0
6	56237328	57436516	1199188	316.807	316.905	427.722	538.446	0	0
6	57525169	60925641	3400472	316.807	316.905	427.722	538.446	0	0
6	60930589	61930621	1000032	94.977	316.905	760.466	538.446	0	0
6	61932023	61986511	54488	316.807	316.905	427.722	538.446	0	0
6	61987841	63183098	1195257	94.977	316.905	760.466	538.446	0	0
6	63184454	64612300	1427846	316.807	316.905	427.722	538.446	0	0
6	64616229	65056936	440707	316.807	316.905	427.722	538.446	0	0
6	65057202	66441333	1384131	316.807	316.905	427.722	538.446	0	0
6	66442705	66524794	82089	94.977	316.905	760.466	538.446	0	0
6	66530960	67885392	1354432	316.807	316.905	427.722	538.446	0	0
6	67886468	67995859	109391	94.977	316.905	760.466	538.446	0	0
6	68004470	68174412	169942	316.807	316.905	427.722	538.446	0	0
6	68177940	68812086	634146	94.977	316.905	649.552	538.446	0	0
6	68826126	69017648	191522	316.807	316.905	427.722	538.446	0	0
6	69018685	69448647	429962	316.807	316.905	427.722	538.446	0	0
6	69449178	73047368	3598190	316.807	316.905	427.722	538.446	0	0
6	73048097	74263700	1215603	316.807	316.905	427.722	538.446	0	0
6	74264106	74866711	602605	316.807	316.905	427.722	538.446	0	0
6	74905502	75755286	849784	94.977	316.905	760.466	538.446	0	0
6	75759398	77253092	1493694	316.807	316.905	427.722	538.446	0	0
6	77259571	77404600	145029	94.977	316.905	760.466	538.446	0	0
6	77405314	79442444	2037130	316.807	316.905	427.722	538.446	0	0
6	79444357	79621947	177590	94.977	316.905	760.466	538.446	0	0
6	79622388	80708065	1085677	316.807	316.905	427.722	538.446	0	0
6	80709125	81348142	639017	316.807	316.905	427.722	538.446	0	0
6	81350035	82656864	1306829	316.807	316.905	427.722	538.446	0	0
6	82659180	83119005	459825	94.977	316.905	649.552	538.446	0	0
6	83126015	84506548	1380533	316.807	316.905	427.722	538.446	0	0
6	84508997	84636237	127240	316.807	316.905	427.722	538.446	0	0
6	84637009	85164891	527882	316.807	316.905	427.722	538.446	0	0
6	85174252	85334427	160175	94.977	316.905	649.552	538.446	0	0
6	85334952	86614011	1279059	316.807	316.905	427.722	538.446	0	0
6	86614285	86773976	159691	94.977	316.905	649.552	538.446	0	0
6	86777122	87104523	327401	316.807	316.905	427.722	538.446	0	0
6	87121037	87393431	272394	94.977	316.905	760.466	538.446	0	0
6	87394256	91132390	3738134	316.807	316.905	427.722	538.446	0	0
6	91133111	95864385	4731274	316.807	316.905	427.722	538.446	0	0
6	95864555	96646216	781661	94.977	316.905	760.466	538.446	0	0
6	96646568	97202611	556043	316.807	316.905	538.637	538.446	0	0
6	97203049	100002259	2799210	316.807	316.905	427.722	538.446	0	0
6	100003418	101748215	1744797	316.807	316.905	427.722	538.446	0	0
6	101775550	102162733	387183	94.977	316.905	760.466	538.446	0	0
6	102163355	103537121	1373766	316.807	316.905	427.722	538.446	0	0
6	103538827	103763600	224773	94.977	316.905	760.466	538.446	0	0
6	103766367	105625655	1859288	316.807	316.905	427.722	538.446	0	0
6	105632217	107993415	2361198	316.807	316.905	427.722	538.446	0	0
6	107994892	109231231	1236339	316.807	316.905	427.722	538.446	0	0
6	109231870	109778632	546762	94.977	316.905	760.466	538.446	0	0
6	109781398	110639031	857633	316.807	316.905	427.722	538.446	0	0
6	110703733	111556420	852687	94.977	316.905	760.466	538.446	0	0
6	111556725	112413539	856814	316.807	316.905	427.722	538.446	0	0
6	112416478	113459868	1043390	94.977	316.905	760.466	538.446	0	0
6	113461639	113899309	437670	316.807	316.905	427.722	538.446	0	0
6	113899669	114168637	268968	94.977	316.905	760.466	538.446	0	0
6	114169117	117949991	3780874	316.807	316.905	427.722	538.446	0	0
6	117950399	118236795	286396	94.977	316.905	649.552	538.446	0	0
6	118238495	120186946	1948451	316.807	316.905	427.722	538.446	0	0
6	120187201	120760386	573185	94.977	316.905	760.466	538.446	0	0
6	120761395	121104241	342846	316.807	316.905	427.722	538.446	0	0
6	121110965	121333682	222717	94.977	316.905	760.466	538.446	0	0
6	121354095	121585151	231056	316.807	316.905	427.722	538.446	0	0
6	121586079	122046451	460372	94.977	316.905	760.466	538.446	0	0
6	122048982	122844913	795931	316.807	316.905	427.722	538.446	0	0
6	122845449	123019212	173763	94.977	316.905	649.552	538.446	0	0
6	123026986	125393932	2366946	316.807	316.905	427.722	538.446	0	0
6	125394506	126081272	686766	316.807	316.905	427.722	538.446	0	0
6	126082648	127076414	993766	316.807	316.905	427.722	538.446	0	0
6	127077450	127388429	310979	94.977	316.905	760.466	538.446	0	0
6	127389144	129196338	1807194	316.807	316.905	427.722	538.446	0	0
6	129198552	129496204	297652	94.977	316.905	760.466	538.446	0	0
6	129511878	129731702	219824	316.807	316.905	427.722	538.446	0	0
6	129733017	129899626	166609	94.977	316.905	760.466	538.446	0	0
6	129900935	132515910	2614975	316.807	316.905	427.722	538.446	0	0
6	132516423	132713959	197536	94.977	316.905	760.466	538.446	0	0
6	132715374	135924121	3208747	316.807	316.905	427.722	538.446	0	0
6	135944911	137692528	1747617	94.977	316.905	760.466	538.446	0	0
6	137693296	139099660	1406364	316.807	316.905	427.722	538.446	0	0
6	139101022	139206353	105331	94.977	316.905	760.466	538.446	0	0
6	139214246	140953793	1739547	316.807	316.905	427.722	538.446	0	0
6	140954836	141468310	513474	94.977	316.905	760.466	538.446	0	0
6	141471243	145616409	4145166	316.807	316.905	427.722	538.446	0	0
6	145642138	145965484	323346	94.977	316.905	760.466	538.446	0	0
6	146001609	149526202	3524593	316.807	316.905	427.722	538.446	0	0
6	149553763	149898796	345033	94.977	316.905	760.466	538.446	0	0
6	149899539	149955732	56193	205.892	316.905	649.552	538.446	0	0
6	149955732	150143140	187408	205.892	315.334	649.552	761.592	0	0
6	150143140	150145741	2601	205.892	317.464	649.552	537.66	0	0
6	150149566	150291755	142189	316.807	317.464	427.722	537.66	0	0
6	150293933	151850763	1556830	316.807	317.464	427.722	537.66	0	0
6	151853097	151986571	133474	94.977	317.464	649.552	537.66	0	0
6	151988872	152575115	586243	316.807	317.464	427.722	537.66	0	0
6	152575620	152745163	169543	94.977	317.464	760.466	537.66	0	0
6	152745773	156127937	3382164	316.807	317.464	427.722	537.66	0	0
6	156128631	156935176	806545	316.807	317.464	427.722	537.66	0	0
6	156955328	158418601	1463273	316.807	317.464	427.722	537.66	0	0
6	158418966	158419277	311	427.722	317.464	427.722	537.66	0	0
6	158419277	159032781	613504	427.722	94.836	427.722	538.136	0	0
6	159044945	159434751	389806	94.977	94.836	538.637	538.136	0	0
6	159435050	160706469	1271419	94.977	94.836	427.722	538.136	0	0
6	160707232	161201593	494361	94.977	94.836	538.637	538.136	0	0
6	161202145	163760490	2558345	94.977	94.836	427.722	538.136	0	0
6	163761705	163939035	177330	94.977	94.836	538.637	538.136	0	0
6	163939775	164507255	567480	205.892	94.836	538.637	538.136	0	0
6	164508764	164759430	250666	94.977	94.836	538.637	538.136	0	0
6	164759968	165975613	1215645	94.977	94.836	427.722	538.136	0	0
6	165975613	166024354	48741	94.977	316.896	427.722	537.971	0	0
6	166024812	166263270	238458	94.977	316.896	760.466	537.971	0	0
6	166263548	166799952	536404	316.807	316.896	427.722	537.971	0	0
6	166800513	167146784	346271	316.807	316.896	538.637	537.971	0	0
6	167147953	169299833	2151880	316.807	316.896	427.722	537.971	0	0
6	169302932	170099244	796312	94.977	316.896	649.552	537.971	0	0
6	170099732	170392352	292620	316.807	316.896	427.722	537.971	0	0
6	170393415	170611108	217693	94.977	316.896	649.552	537.971	0	0
7	31439	60740	29301	94.977	538.278	760.466	538.846	0	0
7	61285	922218	860933	205.892	538.278	760.466	538.846	0	0
7	923791	1179660	255869	427.722	538.278	538.637	538.846	0	0
7	1181653	1858125	676472	205.892	538.278	649.552	538.846	0	0
7	1859686	2692966	833280	427.722	538.278	538.637	538.846	0	0
7	2693824	3157023	463199	205.892	538.278	760.466	538.846	0	0
7	3157831	4406940	1249109	427.722	538.278	427.722	538.846	0	0
7	4408479	4531834	123355	94.977	538.278	760.466	538.846	0	0
7	4532330	7012711	2480381	316.807	538.278	649.552	538.846	0	0
7	7014414	7131196	116782	94.977	538.278	760.466	538.846	0	0
7	7131745	7461197	329452	316.807	538.278	649.552	538.846	0	0
7	7487556	7730243	242687	94.977	538.278	871.381	538.846	0	0
7	7742256	9945925	2203669	316.807	538.278	649.552	538.846	0	0
7	9949455	10090297	140842	94.977	538.278	871.381	538.846	0	0
7	10092147	12538174	2446027	316.807	538.278	649.552	538.846	0	0
7	12539381	12655014	115633	94.977	538.278	871.381	538.846	0	0
7	12656310	15853123	3196813	316.807	538.278	649.552	538.846	0	0
7	15853742	16277197	423455	94.977	538.278	871.381	538.846	0	0
7	16277586	17485061	1207475	316.807	538.278	649.552	538.846	0	0
7	17485460	20074966	2589506	316.807	538.278	649.552	538.846	0	0
7	20076785	20304503	227718	427.722	538.278	538.637	538.846	0	0
7	20317244	20735512	418268	94.977	538.278	871.381	538.846	0	0
7	20736915	21007499	270584	94.977	95.319	427.722	538.211	0	0
7	21007499	21023207	15708	94.977	538.342	427.722	538.939	0	0
7	21023877	22358497	1334620	316.807	538.342	649.552	538.939	0	0
7	22368410	22467679	99269	94.977	538.342	760.466	538.939	0	0
7	22471577	26868896	4397319	316.807	538.342	649.552	538.939	0	0
7	26869353	27274996	405643	94.977	538.342	871.381	538.939	0	0
7	27276298	32310361	5034063	316.807	538.342	649.552	538.939	0	0
7	32311309	33564923	1253614	427.722	536.758	982.296	1205.45	0	0
7	33566001	34153150	587149	94.977	536.758	1315.04	1205.45	0	0
7	34153977	34557198	403221	427.722	536.758	982.296	1205.45	0	0
7	34571680	35619965	1048285	427.722	538.47	427.722	538.753	0	0
7	35620714	36311528	690814	94.977	538.47	871.381	538.753	0	0
7	36312865	37795654	1482789	316.807	538.47	649.552	538.753	0	0
7	37796234	38050315	254081	94.977	538.47	871.381	538.753	0	0
7	38054671	38847429	792758	316.807	538.47	649.552	538.753	0	0
7	38849635	38978008	128373	94.977	538.47	871.381	538.753	0	0
7	38989923	39809400	819477	427.722	538.47	538.637	538.753	0	0
7	39812093	40130053	317960	94.977	538.47	871.381	538.753	0	0
7	40148101	40905372	757271	427.722	538.47	427.722	538.753	0	0
7	40909218	41095328	186110	94.977	538.47	871.381	538.753	0	0
7	41099406	42495254	1395848	316.807	538.47	538.637	538.753	0	0
7	42496011	43063641	567630	94.977	538.47	871.381	538.753	0	0
7	43065102	43930864	865762	427.722	538.47	538.637	538.753	0	0
7	43931305	44139230	207925	94.977	538.47	871.381	538.753	0	0
7	44140166	46043812	1903646	316.807	538.47	649.552	538.753	0	0
7	46044487	46273592	229105	94.977	538.47	871.381	538.753	0	0
7	46275779	46562058	286279	427.722	538.47	538.637	538.753	0	0
7	46569442	47064694	495252	94.977	538.47	871.381	538.753	0	0
7	47064990	48328201	1263211	316.807	538.47	649.552	538.753	0	0
7	48332748	48772529	439781	427.722	538.47	538.637	538.753	0	0
7	48772529	48788087	15558	427.722	565.654	538.637	1176.4	0	0
7	48788087	49788589	1000502	427.722	537.753	538.637	539.519	0	0
7	49789951	50815390	1025439	205.892	537.753	760.466	539.519	0	0
7	50815662	51743579	927917	94.977	537.753	871.381	539.519	0	0
7	51749701	53024269	1274568	316.807	537.753	649.552	539.519	0	0
7	53029175	53563038	533863	205.892	537.753	760.466	539.519	0	0
7	53563340	57269338	3705998	316.807	537.753	649.552	539.519	0	0
7	57269594	61739256	4469662	94.977	537.753	871.381	539.519	0	0
7	61740619	62100000	359381	94.977	537.753	760.466	539.519	0	0
7	62100000	67321758	5221758	94.977	316.428	760.466	538.476	0	0
7	67322817	67629996	307179	316.807	316.428	427.722	538.476	0	0
7	67632379	67908377	275998	316.807	316.428	427.722	538.476	0	0
7	67908904	68579188	670284	316.807	316.428	427.722	538.476	0	0
7	68579845	68851831	271986	316.807	316.428	427.722	538.476	0	0
7	68852869	70917609	2064740	316.807	316.428	427.722	538.476	0	0
7	70918134	71532194	614060	316.807	316.428	427.722	538.476	0	0
7	71532446	72141716	609270	316.807	316.428	427.722	538.476	0	0
7	72177109	72391414	214305	94.977	316.428	649.552	538.476	0	0
7	72399394	74064232	1664838	316.807	316.428	427.722	538.476	0	0
7	74071677	75566863	1495186	316.807	316.428	427.722	538.476	0	0
7	75567227	77240315	1673088	316.807	316.428	427.722	538.476	0	0
7	77241796	77895882	654086	94.977	316.428	760.466	538.476	0	0
7	77948452	79533202	1584750	316.807	316.428	427.722	538.476	0	0
7	79537604	80281671	744067	316.807	316.428	538.637	538.476	0	0
7	80283366	85417328	5133962	316.807	316.428	427.722	538.476	0	0
7	85419206	85918940	499734	94.977	316.428	760.466	538.476	0	0
7	85942056	88432761	2490705	316.807	316.428	427.722	538.476	0	0
7	88433028	89425328	992300	316.807	316.428	538.637	538.476	0	0
7	89426535	90397402	970867	316.807	316.428	427.722	538.476	0	0
7	90400812	90568381	167569	94.977	316.428	760.466	538.476	0	0
7	90570321	91659913	1089592	316.807	316.428	427.722	538.476	0	0
7	91667354	91806759	139405	94.977	316.428	760.466	538.476	0	0
7	91808569	93693991	1885422	316.807	316.428	427.722	538.476	0	0
7	93706637	93921135	214498	94.977	316.428	760.466	538.476	0	0
7	93922020	95768623	1846603	316.807	316.428	427.722	538.476	0	0
7	95769917	96344713	574796	316.807	316.428	538.637	538.476	0	0
7	96347740	98808007	2460267	316.807	316.428	427.722	538.476	0	0
7	98810052	99817782	1007730	316.807	316.428	427.722	538.476	0	0
7	99832160	103051882	3219722	316.807	316.428	427.722	538.476	0	0
7	103053298	103396964	343666	94.977	316.428	760.466	538.476	0	0
7	103397323	103809108	411785	316.807	316.428	427.722	538.476	0	0
7	103809704	103939490	129786	94.977	316.428	760.466	538.476	0	0
7	103940824	105131410	1190586	316.807	316.428	427.722	538.476	0	0
7	105132389	105469091	336702	94.977	316.428	760.466	538.476	0	0
7	105476012	106983355	1507343	316.807	316.428	427.722	538.476	0	0
7	106986483	107674679	688196	94.977	316.428	760.466	538.476	0	0
7	107676730	109539449	1862719	316.807	316.428	427.722	538.476	0	0
7	109540046	109909079	369033	316.807	316.428	538.637	538.476	0	0
7	109912584	110910135	997551	316.807	316.428	427.722	538.476	0	0
7	110938133	111633633	695500	94.977	316.428	760.466	538.476	0	0
7	111634471	113680076	2045605	316.807	316.428	427.722	538.476	0	0
7	113700765	114650997	950232	94.977	316.428	760.466	538.476	0	0
7	114651380	114753527	102147	316.807	316.428	427.722	538.476	0	0
7	114753810	116027603	1273793	316.807	316.428	427.722	538.476	0	0
7	116031913	118511401	2479488	316.807	316.428	427.722	538.476	0	0
7	118511967	119974749	1462782	94.977	316.428	760.466	538.476	0	0
7	119978526	121393067	1414541	316.807	316.428	427.722	538.476	0	0
7	121397643	121621607	223964	94.977	316.428	760.466	538.476	0	0
7	121623051	121957054	334003	316.807	316.428	427.722	538.476	0	0
7	121957408	124794015	2836607	316.807	316.428	427.722	538.476	0	0
7	124796009	125152183	356174	316.807	316.428	427.722	538.476	0	0
7	125152830	125748008	595178	94.977	316.428	760.466	538.476	0	0
7	125749107	126021610	272503	316.807	316.428	427.722	538.476	0	0
7	126023599	126165893	142294	94.977	316.428	760.466	538.476	0	0
7	126188342	126738089	549747	316.807	316.428	427.722	538.476	0	0
7	126739436	126877764	138328	94.977	316.428	760.466	538.476	0	0
7	126878703	128226060	1347357	316.807	316.428	427.722	538.476	0	0
7	128229638	128736846	507208	94.977	316.428	760.466	538.476	0	0
7	128741293	131784238	3042945	316.807	316.428	427.722	538.476	0	0
7	131784627	132808092	1023465	94.977	93.545	316.807	318.168	0	0
7	132809624	133935441	1125817	316.807	316.424	427.722	538.117	0	0
7	133939692	134574065	634373	94.977	316.424	649.552	538.117	0	0
7	134575199	136288015	1712816	316.807	316.424	427.722	538.117	0	0
7	136288698	137583062	1294364	316.807	316.424	427.722	538.117	0	0
7	137619645	139952014	2332369	316.807	316.424	427.722	538.117	0	0
7	139953020	141213910	1260890	316.807	316.424	538.637	538.117	0	0
7	141214859	142369068	1154209	316.807	316.424	427.722	538.117	0	0
7	142370166	142942234	572068	316.807	316.424	427.722	538.117	0	0
7	142945509	145473018	2527509	316.807	316.424	427.722	538.117	0	0
7	145474329	145719300	244971	94.977	316.424	649.552	538.117	0	0
7	145724379	146069384	345005	316.807	316.424	427.722	538.117	0	0
7	146072880	146245640	172760	94.977	316.424	760.466	538.117	0	0
7	146265648	147064215	798567	316.807	316.424	427.722	538.117	0	0
7	147065657	147207441	141784	94.977	316.424	760.466	538.117	0	0
7	147247482	147648042	400560	316.807	316.424	427.722	538.117	0	0
7	147711401	147987947	276546	316.807	316.424	427.722	538.117	0	0
7	147998458	148338029	339571	316.807	316.424	427.722	538.117	0	0
7	148339427	148486804	147377	94.977	316.424	649.552	538.117	0	0
7	148491072	148928880	437808	316.807	316.424	427.722	538.117	0	0
7	148930716	149422242	491526	316.807	316.424	427.722	538.117	0	0
7	149429863	153385741	3955878	316.807	316.424	427.722	538.117	0	0
7	153386730	153510539	123809	94.977	316.424	649.552	538.117	0	0
7	153511933	156342029	2830096	316.807	316.424	427.722	538.117	0	0
7	156343144	156576942	233798	316.807	316.424	538.637	538.117	0	0
7	156578522	158239057	1660535	316.807	316.424	427.722	538.117	0	0
7	158239333	158970767	731434	316.807	316.424	538.637	538.117	0	0
7	158971104	159200154	229050	316.807	316.424	427.722	538.117	0	0
7	159204080	159329969	125889	94.977	316.424	649.552	538.117	0	0
8	189824	769296	579472	316.807	316.776	316.807	316.688	0	0
8	769562	990177	220615	94.977	316.776	538.637	316.688	0	0
8	998771	9509847	8511076	316.807	316.776	316.807	316.688	0	0
8	9510757	10623453	1112696	94.977	316.776	538.637	316.688	0	0
8	10623641	11090144	466503	316.807	316.776	316.807	316.688	0	0
8	11091065	12597452	1506387	316.807	316.776	427.722	316.688	0	0
8	12612630	13885764	1273134	316.807	316.776	316.807	316.688	0	0
8	13886128	14024428	138300	316.807	316.776	427.722	316.688	0	0
8	14024917	14266358	241441	316.807	316.776	316.807	316.688	0	0
8	14267300	14571838	304538	94.977	316.776	538.637	316.688	0	0
8	14574293	15016085	441792	316.807	316.776	316.807	316.688	0	0
8	15016335	15426547	410212	94.977	316.776	538.637	316.688	0	0
8	15426939	16085313	658374	316.807	316.776	316.807	316.688	0	0
8	16085563	16788743	703180	94.977	316.776	538.637	316.688	0	0
8	16788891	17308899	520008	316.807	316.776	316.807	316.688	0	0
8	17309024	17598879	289855	316.807	316.776	427.722	316.688	0	0
8	17599528	24549400	6949872	316.807	316.776	316.807	316.688	0	0
8	24549917	24966373	416456	94.977	316.776	538.637	316.688	0	0
8	24970104	27594987	2624883	316.807	316.776	316.807	316.688	0	0
8	27595742	30171425	2575683	94.977	316.776	649.552	316.688	0	0
8	30171950	30767221	595271	316.807	316.776	316.807	316.688	0	0
8	30769064	31174137	405073	94.977	316.776	538.637	316.688	0	0
8	31174974	31411646	236672	316.807	316.776	316.807	316.688	0	0
8	31413241	31634875	221634	94.977	316.776	538.637	316.688	0	0
8	31636157	33929004	2292847	316.807	316.776	316.807	316.688	0	0
8	33938442	34244473	306031	94.977	316.776	538.637	316.688	0	0
8	34244835	37317205	3072370	316.807	316.776	316.807	316.688	0	0
8	37318339	37517940	199601	94.977	316.776	538.637	316.688	0	0
8	37526681	39149364	1622683	316.807	316.776	316.807	316.688	0	0
8	39151161	39530806	379645	316.807	316.776	427.722	316.688	0	0
8	39531400	42049176	2517776	316.807	316.776	316.807	316.688	0	0
8	42052726	47470977	5418251	316.807	316.776	427.722	316.688	0	0
8	47475519	48680907	1205388	316.807	316.776	316.807	316.688	0	0
8	48682143	49147527	465384	94.977	316.776	538.637	316.688	0	0
8	49150756	50418071	1267315	316.807	316.776	316.807	316.688	0	0
8	50421212	52845234	2424022	316.807	316.776	427.722	316.688	0	0
8	52846372	54558648	1712276	316.807	316.776	316.807	316.688	0	0
8	54559171	55148411	589240	316.807	316.776	427.722	316.688	0	0
8	55156210	58475972	3319762	316.807	316.776	316.807	316.688	0	0
8	58479765	58734647	254882	316.807	316.776	427.722	316.688	0	0
8	58736655	58880219	143564	316.807	316.776	316.807	316.688	0	0
8	58884057	59562252	678195	94.977	316.776	538.637	316.688	0	0
8	59563837	62099570	2535733	316.807	316.776	316.807	316.688	0	0
8	62102210	62368320	266110	94.977	316.776	538.637	316.688	0	0
8	62369358	67784050	5414692	316.807	316.776	316.807	316.688	0	0
8	67786185	68031835	245650	94.977	316.776	538.637	316.688	0	0
8	68036883	68238794	201911	316.807	316.776	316.807	316.688	0	0
8	68239276	68497649	258373	94.977	316.776	538.637	316.688	0	0
8	68525759	72673019	4147260	316.807	316.776	316.807	316.688	0	0
8	72674166	72868161	193995	94.977	316.776	538.637	316.688	0	0
8	72871692	73429049	557357	316.807	316.776	316.807	316.688	0	0
8	73429882	73940368	510486	94.977	316.776	538.637	316.688	0	0
8	73941046	76766581	2825535	316.807	316.776	316.807	316.688	0	0
8	76768576	77268042	499466	94.977	316.776	538.637	316.688	0	0
8	77268834	78461027	1192193	316.807	316.776	316.807	316.688	0	0
8	78462321	78724283	261962	94.977	316.776	538.637	316.688	0	0
8	78753587	79871763	1118176	316.807	316.776	316.807	316.688	0	0
8	79873139	80536684	663545	94.977	316.776	538.637	316.688	0	0
8	80566140	80850307	284167	316.807	316.776	316.807	316.688	0	0
8	80866424	81320161	453737	94.977	315.57	871.381	761.167	0	0
8	81321724	82878531	1556807	316.807	315.57	649.552	761.167	0	0
8	82879220	83522002	642782	94.977	315.57	871.381	761.167	0	0
8	83522002	83525252	3250	94.977	316.559	871.381	317.004	0	0
8	83526303	83826372	300069	94.977	316.559	538.637	317.004	0	0
8	83826659	83887031	60372	316.807	316.559	316.807	317.004	0	0
8	83887330	84433526	546196	94.977	316.559	538.637	317.004	0	0
8	84434827	86244772	1809945	316.807	316.559	316.807	317.004	0	0
8	86250893	86552269	301376	94.977	316.559	538.637	317.004	0	0
8	86552576	86957264	404688	316.807	316.559	316.807	317.004	0	0
8	86958241	87478710	520469	94.977	316.559	538.637	317.004	0	0
8	87480048	88057390	577342	316.807	316.559	316.807	317.004	0	0
8	88062663	89199188	1136525	427.722	316.559	427.722	317.004	0	0
8	89201339	90968961	1767622	316.807	316.559	316.807	317.004	0	0
8	90972922	91950408	977486	94.977	316.559	538.637	317.004	0	0
8	91955682	92201444	245762	316.807	316.559	316.807	317.004	0	0
8	92202133	92565682	363549	94.977	316.559	538.637	317.004	0	0
8	92576112	94624639	2048527	316.807	316.559	316.807	317.004	0	0
8	94624913	95122360	497447	316.807	316.559	316.807	317.004	0	0
8	95127389	98115249	2987860	316.807	316.559	316.807	317.004	0	0
8	98115849	99979139	1863290	316.807	316.559	316.807	317.004	0	0
8	99980231	100460791	480560	94.977	316.559	538.637	317.004	0	0
8	100461081	102957128	2496047	316.807	316.559	316.807	317.004	0	0
8	102960257	103112225	151968	94.977	316.559	538.637	317.004	0	0
8	103112557	104193872	1081315	316.807	316.559	316.807	317.004	0	0
8	104194914	107829626	3634712	316.807	316.559	316.807	317.004	0	0
8	107835231	110621010	2785779	316.807	316.559	316.807	317.004	0	0
8	110637451	111333203	695752	94.977	316.559	538.637	317.004	0	0
8	111336828	112157522	820694	316.807	316.559	316.807	317.004	0	0
8	112158586	113995166	1836580	316.807	316.559	316.807	317.004	0	0
8	113998940	115456290	1457350	316.807	316.559	316.807	317.004	0	0
8	115468526	115947612	479086	94.977	316.559	538.637	317.004	0	0
8	115948750	116833352	884602	316.807	316.559	316.807	317.004	0	0
8	116834214	117285750	451536	316.807	316.559	427.722	317.004	0	0
8	117286506	119675429	2388923	316.807	316.559	316.807	317.004	0	0
8	119676204	119980894	304690	94.977	316.559	538.637	317.004	0	0
8	119981583	120346115	364532	316.807	316.559	316.807	317.004	0	0
8	120369098	120665133	296035	316.807	316.559	427.722	317.004	0	0
8	120665398	121288869	623471	316.807	316.559	316.807	317.004	0	0
8	121290069	121446703	156634	94.977	316.559	538.637	317.004	0	0
8	121448068	123474513	2026445	316.807	316.559	316.807	317.004	0	0
8	123478697	124106741	628044	94.977	316.559	538.637	317.004	0	0
8	124119993	124654080	534087	316.807	316.559	316.807	317.004	0	0
8	124670842	125483576	812734	94.977	316.559	538.637	317.004	0	0
8	125486023	126824894	1338871	316.807	316.559	316.807	317.004	0	0
8	126826420	127872023	1045603	94.977	316.559	649.552	317.004	0	0
8	127881677	128388004	506327	316.807	316.559	316.807	317.004	0	0
8	128398178	129054303	656125	316.807	316.559	427.722	317.004	0	0
8	129056936	131644877	2587941	316.807	316.559	316.807	317.004	0	0
8	131645188	132318609	673421	316.807	316.559	427.722	317.004	0	0
8	132327150	132702241	375091	316.807	316.559	316.807	317.004	0	0
8	132733327	132967627	234300	94.977	316.559	538.637	317.004	0	0
8	132968984	134855692	1886708	316.807	316.559	316.807	317.004	0	0
8	134856578	136106536	1249958	316.807	316.559	427.722	317.004	0	0
8	136108562	136512530	403968	316.807	316.559	316.807	317.004	0	0
8	136513977	136955411	441434	94.977	316.559	538.637	317.004	0	0
8	136956735	138078202	1121467	316.807	316.559	316.807	317.004	0	0
8	138079437	138371516	292079	316.807	316.559	427.722	317.004	0	0
8	138384364	138921706	537342	316.807	316.559	316.807	317.004	0	0
8	138922298	139080381	158083	94.977	316.559	427.722	317.004	0	0
8	139083364	139804949	721585	316.807	316.559	316.807	317.004	0	0
8	139806301	140064566	258265	94.977	316.559	538.637	317.004	0	0
8	140066035	140630635	564600	316.807	316.559	316.807	317.004	0	0
8	140632136	141022072	389936	94.977	316.559	538.637	317.004	0	0
8	141035966	143155728	2119762	316.807	316.559	316.807	317.004	0	0
8	143157682	144214043	1056361	316.807	316.559	427.722	317.004	0	0
8	144216399	145075236	858837	316.807	316.559	316.807	317.004	0	0
10	48605	453248	404643	316.807	316.572	316.807	316.636	0	0
10	454846	963846	509000	316.807	316.572	427.722	316.636	0	0
10	964415	2279177	1314762	316.807	316.572	316.807	316.636	0	0
10	2279558	3432963	1153405	316.807	316.572	427.722	316.636	0	0
10	3434049	7785891	4351842	316.807	316.572	316.807	316.636	0	0
10	7786789	8043087	256298	94.977	316.572	538.637	316.636	0	0
10	8043935	8732084	688149	316.807	316.572	316.807	316.636	0	0
10	8733767	8924464	190697	94.977	316.572	538.637	316.636	0	0
10	8924837	9175069	250232	316.807	316.572	316.807	316.636	0	0
10	9175611	9599060	423449	94.977	316.572	538.637	316.636	0	0
10	9602837	10208020	605183	316.807	316.572	316.807	316.636	0	0
10	10211032	10568960	357928	94.977	316.572	538.637	316.636	0	0
10	10569554	10901678	332124	316.807	316.572	316.807	316.636	0	0
10	10902657	15648154	4745497	316.807	316.572	316.807	316.636	0	0
10	15648694	16022430	373736	316.807	316.572	316.807	316.636	0	0
10	16025339	16396972	371633	94.977	316.572	538.637	316.636	0	0
10	16403704	24949127	8545423	316.807	316.572	316.807	316.636	0	0
10	24949527	25438752	489225	316.807	316.572	427.722	316.636	0	0
10	25439359	26055941	616582	316.807	316.572	316.807	316.636	0	0
10	26056978	26382716	325738	94.977	316.572	538.637	316.636	0	0
10	26383016	28750800	2367784	316.807	316.572	316.807	316.636	0	0
10	28752432	29633097	880665	94.977	316.572	649.552	316.636	0	0
10	29639837	30057904	418067	316.807	316.572	316.807	316.636	0	0
10	30062274	30277763	215489	94.977	316.572	538.637	316.636	0	0
10	30285389	32161266	1875877	316.807	316.572	316.807	316.636	0	0
10	32161571	32418350	256779	94.977	316.572	538.637	316.636	0	0
10	32418907	34030578	1611671	316.807	316.572	316.807	316.636	0	0
10	34030941	38055772	4024831	316.807	316.572	316.807	316.636	0	0
10	38056895	42502882	4445987	316.807	316.572	316.807	316.636	0	0
10	42503542	43821871	1318329	316.807	316.572	316.807	316.636	0	0
10	43825903	43984442	158539	94.977	316.572	538.637	316.636	0	0
10	43985363	48275181	4289818	316.807	316.572	316.807	316.636	0	0
10	48292702	50327179	2034477	316.807	316.572	316.807	316.636	0	0
10	50328897	50574828	245931	94.977	316.572	538.637	316.636	0	0
10	50583770	53852085	3268315	316.807	316.572	316.807	316.636	0	0
10	53866607	54105117	238510	94.977	316.572	538.637	316.636	0	0
10	54105652	55147781	1042129	316.807	316.572	316.807	316.636	0	0
10	55148139	55297412	149273	94.977	316.572	538.637	316.636	0	0
10	55298825	55783513	484688	316.807	316.572	316.807	316.636	0	0
10	55785709	55891031	105322	94.977	316.572	538.637	316.636	0	0
10	55891194	56111877	220683	316.807	316.572	316.807	316.636	0	0
10	56118072	56243309	125237	316.807	316.572	316.807	316.636	0	0
10	56244664	57925276	1680612	316.807	316.572	316.807	316.636	0	0
10	57931725	58107708	175983	94.977	316.572	538.637	316.636	0	0
10	58109165	58632677	523512	316.807	316.572	316.807	316.636	0	0
10	58633108	58745172	112064	94.977	316.572	538.637	316.636	0	0
10	58747285	60250446	1503161	316.807	316.572	316.807	316.636	0	0
10	60250765	60483474	232709	94.977	316.572	538.637	316.636	0	0
10	60483940	61353050	869110	316.807	316.572	316.807	316.636	0	0
10	61354136	61649086	294950	94.977	316.572	538.637	316.636	0	0
10	61649849	62622902	973053	316.807	316.572	316.807	316.636	0	0
10	62627348	63715152	1087804	316.807	316.572	427.722	316.636	0	0
10	63718132	64076393	358261	316.807	316.572	316.807	316.636	0	0
10	64077250	64324286	247036	94.977	316.572	538.637	316.636	0	0
10	64327128	64808107	480979	316.807	316.572	316.807	316.636	0	0
10	64809052	65122378	313326	94.977	316.572	538.637	316.636	0	0
10	65123967	67287051	2163084	316.807	316.572	316.807	316.636	0	0
10	67294833	68564916	1270083	316.807	316.572	316.807	316.636	0	0
10	68565234	69084583	519349	316.807	316.572	316.807	316.636	0	0
10	69085425	69250270	164845	94.977	316.572	538.637	316.636	0	0
10	69250619	69962424	711805	316.807	316.572	316.807	316.636	0	0
10	69963095	70678202	715107	316.807	316.572	427.722	316.636	0	0
10	70679981	72374214	1694233	316.807	316.572	316.807	316.636	0	0
10	72374718	72901283	526565	94.977	316.572	538.637	316.636	0	0
10	72950726	74091491	1140765	316.807	316.572	316.807	316.636	0	0
10	74094038	74813738	719700	94.977	316.572	538.637	316.636	0	0
10	74905078	76507231	1602153	316.807	316.572	316.807	316.636	0	0
10	76508877	82447818	5938941	316.807	316.572	316.807	316.636	0	0
10	82451024	82744946	293922	316.807	316.572	427.722	316.636	0	0
10	82745821	83297936	552115	316.807	316.572	316.807	316.636	0	0
10	83307447	83664182	356735	94.977	316.572	538.637	316.636	0	0
10	83665440	84256345	590905	316.807	316.572	316.807	316.636	0	0
10	84262087	84889891	627804	316.807	316.572	427.722	316.636	0	0
10	84894865	86179043	1284178	316.807	316.572	316.807	316.636	0	0
10	86180047	86566256	386209	94.977	316.572	538.637	316.636	0	0
10	86567952	88292771	1724819	316.807	316.572	316.807	316.636	0	0
10	88293981	88658308	364327	94.977	316.572	538.637	316.636	0	0
10	88660558	90137242	1476684	316.807	316.572	316.807	316.636	0	0
10	90139109	90684456	545347	316.807	316.572	427.722	316.636	0	0
10	90685120	90926471	241351	316.807	316.572	316.807	316.636	0	0
10	90927368	91149278	221910	94.977	316.572	538.637	316.636	0	0
10	91150022	92782416	1632394	316.807	316.572	316.807	316.636	0	0
10	92782853	92995451	212598	316.807	316.572	427.722	316.636	0	0
10	92996433	93815755	819322	316.807	316.572	316.807	316.636	0	0
10	93819353	94208457	389104	316.807	316.572	316.807	316.636	0	0
10	94210531	96227779	2017248	316.807	316.572	316.807	316.636	0	0
10	96228382	96390553	162171	94.977	316.572	538.637	316.636	0	0
10	96391425	98480577	2089152	316.807	316.572	316.807	316.636	0	0
10	98480924	98840004	359080	316.807	316.572	427.722	316.636	0	0
10	98841189	99259867	418678	316.807	316.572	316.807	316.636	0	0
10	99260729	100799664	1538935	94.977	316.572	649.552	316.636	0	0
10	100800081	102261784	1461703	316.807	316.572	316.807	316.636	0	0
10	102264114	102727686	463572	316.807	316.572	316.807	316.636	0	0
10	102728114	103756933	1028819	316.807	316.572	316.807	316.636	0	0
10	103762957	104691321	928364	316.807	316.572	427.722	316.636	0	0
10	104693792	106129147	1435355	316.807	316.572	316.807	316.636	0	0
10	106130046	106372435	242389	316.807	316.572	427.722	316.636	0	0
10	106373171	108407622	2034451	316.807	316.572	316.807	316.636	0	0
10	108410627	108553562	142935	94.977	316.572	538.637	316.636	0	0
10	108556319	110453641	1897322	316.807	316.572	316.807	316.636	0	0
10	110453993	111932324	1478331	316.807	316.572	427.722	316.636	0	0
10	111943216	113796277	1853061	316.807	316.572	316.807	316.636	0	0
10	113797120	114853499	1056379	316.807	316.572	427.722	316.636	0	0
10	114854804	115505144	650340	316.807	316.572	316.807	316.636	0	0
10	115505819	117241640	1735821	316.807	316.572	316.807	316.636	0	0
10	117242306	117394911	152605	316.807	316.572	316.807	316.636	0	0
10	117395686	120850683	3454997	94.977	316.572	427.722	316.636	0	0
10	120851127	126721196	5870069	316.807	316.572	316.807	316.636	0	0
10	126724654	127334238	609584	94.977	316.572	538.637	316.636	0	0
10	127336804	129557820	2221016	94.977	316.572	649.552	316.636	0	0
10	129558302	130614631	1056329	316.807	316.572	316.807	316.636	0	0
10	130615163	131816128	1200965	316.807	316.572	427.722	316.636	0	0
10	131825057	132500291	675234	316.807	316.572	316.807	316.636	0	0
10	132500723	133652560	1151837	316.807	316.572	316.807	316.636	0	0
11	184431	2045740	1861309	94.977	252.657	649.552	316.692	0	0
11	2047487	2400164	352677	316.807	252.657	316.807	316.692	0	0
11	2402315	6702280	4299965	94.977	252.657	649.552	316.692	0	0
11	6703150	7103753	400603	94.977	252.657	427.722	316.692	0	0
11	7106869	7707668	600799	316.807	252.657	316.807	316.692	0	0
11	7707980	7850745	142765	94.977	252.657	427.722	316.692	0	0
11	7851046	9166803	1315757	316.807	252.657	316.807	316.692	0	0
11	9171155	10346917	1175762	316.807	252.657	316.807	316.692	0	0
11	10347413	14214232	3866819	94.977	252.657	649.552	316.692	0	0
11	14222906	15575589	1352683	316.807	252.657	427.722	316.692	0	0
11	15576479	19053587	3477108	316.807	252.657	316.807	316.692	0	0
11	19057662	19184311	126649	94.977	252.657	538.637	316.692	0	0
11	19185858	20370960	1185102	94.977	252.657	760.466	316.692	0	0
11	20376177	20543907	167730	94.977	252.657	427.722	316.692	0	0
11	20545557	24751652	4206095	94.977	252.657	649.552	316.692	0	0
11	24752607	25339046	586439	316.807	252.657	427.722	316.692	0	0
11	25339330	25653280	313950	94.977	252.657	649.552	316.692	0	0
11	25654338	25770852	116514	205.892	95.093	316.807	316.847	0	0
11	25771840	26504549	732709	94.977	95.093	316.807	316.847	0	0
11	26504843	27971173	1466330	94.977	95.093	316.807	316.847	0	0
11	27974091	29057907	1083816	94.977	95.027	760.466	760.376	0	0
11	29059117	32663638	3604521	316.807	95.027	538.637	760.376	0	0
11	32665486	32972341	306855	94.977	95.027	760.466	760.376	0	0
11	32984414	34797982	1813568	205.892	95.027	649.552	760.376	0	0
11	34798522	35012760	214238	94.977	95.027	760.466	760.376	0	0
11	35014851	35479027	464176	205.892	95.027	649.552	760.376	0	0
11	35479027	35533290	54263	205.892	251.465	649.552	761.338	0	0
11	35534471	36118384	583913	94.977	251.465	760.466	761.338	0	0
11	36119195	36156540	37345	205.892	251.465	649.552	761.338	0	0
11	36157522	36529623	372101	316.807	252.71	316.807	316.469	0	0
11	36530452	36874731	344279	316.807	252.71	427.722	316.469	0	0
11	36875230	37184079	308849	316.807	252.71	427.722	316.469	0	0
11	37195380	37817797	622417	316.807	252.71	427.722	316.469	0	0
11	37821374	39582864	1761490	94.977	252.71	649.552	316.469	0	0
11	39583043	40074034	490991	316.807	252.71	427.722	316.469	0	0
11	40074475	40560870	486395	316.807	252.71	316.807	316.469	0	0
11	40564701	41019093	454392	316.807	252.71	316.807	316.469	0	0
11	41019553	41718451	698898	316.807	252.71	427.722	316.469	0	0
11	41720922	42409019	688097	316.807	252.71	427.722	316.469	0	0
11	42409754	46251713	3841959	94.977	252.71	760.466	316.469	0	0
11	46252592	49358776	3106184	94.977	252.71	427.722	316.469	0	0
11	49362154	56103503	6741349	316.807	252.71	427.722	316.469	0	0
11	56104316	56857434	753118	94.977	252.71	649.552	316.469	0	0
11	56858299	58845849	1987550	316.807	252.71	427.722	316.469	0	0
11	58846830	59061058	214228	94.977	252.71	427.722	316.469	0	0
11	59069307	59269220	199913	316.807	252.71	427.722	316.469	0	0
11	59270746	59481839	211093	94.977	252.71	427.722	316.469	0	0
11	59485646	60080844	595198	316.807	252.71	427.722	316.469	0	0
11	60081571	60750709	669138	316.807	252.71	316.807	316.469	0	0
11	60751928	61856709	1104781	316.807	252.71	316.807	316.469	0	0
11	61857233	62169713	312480	94.977	252.71	427.722	316.469	0	0
11	62170878	63030289	859411	316.807	252.71	316.807	316.469	0	0
11	63031996	63161115	129119	94.977	252.71	427.722	316.469	0	0
11	63161636	64458101	1296465	94.977	252.71	649.552	316.469	0	0
11	64459644	65089028	629384	316.807	252.71	427.722	316.469	0	0
11	65089626	67877825	2788199	94.977	252.71	649.552	316.469	0	0
11	67878321	68239911	361590	94.977	252.71	427.722	316.469	0	0
11	68243253	69467706	1224453	316.807	252.71	316.807	316.469	0	0
11	69468535	69620128	151593	316.807	252.71	316.807	316.469	0	0
11	69622650	71418477	1795827	316.807	252.71	316.807	316.469	0	0
11	71419373	71530696	111323	94.977	252.71	427.722	316.469	0	0
11	71531163	71648872	117709	316.807	252.71	427.722	316.469	0	0
11	71649223	72121193	471970	94.977	252.71	427.722	316.469	0	0
11	72135636	74688481	2552845	316.807	252.71	316.807	316.469	0	0
11	74692512	75439069	746557	316.807	252.71	316.807	316.469	0	0
11	75476344	76806484	1330140	94.977	252.71	649.552	316.469	0	0
11	76819847	77083706	263859	94.977	252.71	427.722	316.469	0	0
11	77085113	78490151	1405038	316.807	252.71	316.807	316.469	0	0
11	78491342	78575417	84075	94.977	252.71	538.637	316.469	0	0
11	78617373	80856930	2239557	316.807	252.71	316.807	316.469	0	0
11	80870445	81310849	440404	316.807	252.71	316.807	316.469	0	0
11	81312392	82354196	1041804	316.807	252.71	316.807	316.469	0	0
11	82355346	82643118	287772	316.807	252.71	427.722	316.469	0	0
11	82644537	84967424	2322887	316.807	252.71	427.722	316.469	0	0
11	84969347	85910686	941339	94.977	252.71	427.722	316.469	0	0
11	85913595	86916336	1002741	316.807	252.71	427.722	316.469	0	0
11	86916963	87298033	381070	94.977	252.71	427.722	316.469	0	0
11	87300847	87672110	371263	316.807	252.71	427.722	316.469	0	0
11	87673366	88237243	563877	94.977	252.71	427.722	316.469	0	0
11	88240135	88736515	496380	316.807	252.71	316.807	316.469	0	0
11	88737339	89339242	601903	94.977	252.71	427.722	316.469	0	0
11	89359995	90357541	997546	316.807	252.71	427.722	316.469	0	0
11	90384658	91232064	847406	94.977	252.71	427.722	316.469	0	0
11	91232461	92754822	1522361	316.807	252.71	427.722	316.469	0	0
11	92755609	93279799	524190	316.807	252.71	427.722	316.469	0	0
11	93280365	93457586	177221	316.807	252.71	427.722	316.469	0	0
11	93459885	95736983	2277098	94.977	252.71	649.552	316.469	0	0
11	95737462	96045114	307652	316.807	252.71	316.807	316.469	0	0
11	96050425	97755678	1705253	316.807	252.71	427.722	316.469	0	0
11	97756139	98069910	313771	316.807	252.71	316.807	316.469	0	0
11	98069910	98072809	2899	316.807	252.37	316.807	445.383	0	0
11	98073517	98558658	485141	316.807	252.37	427.722	445.383	0	0
11	98559594	98638582	78988	316.807	252.51	427.722	316.766	0	0
11	98664974	98867220	202246	94.977	252.51	427.722	316.766	0	0
11	98867579	100617447	1749868	94.977	252.51	649.552	316.766	0	0
11	100622509	101291188	668679	316.807	252.51	427.722	316.766	0	0
11	101294738	103620858	2326120	316.807	252.51	316.807	316.766	0	0
11	103623262	103848167	224905	94.977	252.51	427.722	316.766	0	0
11	103852446	104292608	440162	316.807	252.51	316.807	316.766	0	0
11	104292973	104525018	232045	316.807	252.51	427.722	316.766	0	0
11	104526771	104833113	306342	316.807	252.51	427.722	316.766	0	0
11	104834223	104950232	116009	94.977	252.51	538.637	316.766	0	0
11	104950545	106648245	1697700	316.807	252.51	316.807	316.766	0	0
11	106650924	107135900	484976	316.807	252.51	427.722	316.766	0	0
11	107136174	107484874	348700	316.807	252.51	316.807	316.766	0	0
11	107485673	108075720	590047	316.807	252.51	427.722	316.766	0	0
11	108076730	109148400	1071670	316.807	252.51	316.807	316.766	0	0
11	109149615	109309069	159454	94.977	252.51	538.637	316.766	0	0
11	109310349	109709591	399242	316.807	252.51	316.807	316.766	0	0
11	109711567	110877012	1165445	94.977	252.51	427.722	316.766	0	0
11	110877346	111243432	366086	316.807	252.51	427.722	316.766	0	0
11	111244288	111507033	262745	94.977	252.51	427.722	316.766	0	0
11	111513064	112215468	702404	316.807	252.51	316.807	316.766	0	0
11	112216378	112475375	258997	94.977	252.51	427.722	316.766	0	0
11	112477428	114506585	2029157	316.807	252.51	316.807	316.766	0	0
11	114509583	114770518	260935	94.977	252.51	427.722	316.766	0	0
11	114771546	116798712	2027166	316.807	252.51	316.807	316.766	0	0
11	116799960	117185364	385404	94.977	252.51	538.637	316.766	0	0
11	117188344	118200382	1012038	316.807	252.51	316.807	316.766	0	0
11	118201658	118318762	117104	94.977	252.51	427.722	316.766	0	0
11	118319250	121107213	2787963	94.977	252.51	649.552	316.766	0	0
11	121108273	121898411	790138	316.807	252.51	316.807	316.766	0	0
11	121898773	122229616	330843	316.807	252.51	316.807	316.766	0	0
11	122230848	122549938	319090	94.977	252.51	427.722	316.766	0	0
11	122550658	123704640	1153982	316.807	252.51	316.807	316.766	0	0
11	123707688	124432583	724895	94.977	252.51	427.722	316.766	0	0
11	124439608	125972846	1533238	94.977	252.51	649.552	316.766	0	0
11	125973245	128746416	2773171	316.807	252.51	316.807	316.766	0	0
11	128747336	128747766	430	316.807	252.51	427.722	316.766	0	0
11	128747766	132940554	4192788	316.807	316.602	427.722	474.354	0	0
11	132941371	132947259	5888	316.807	316.602	427.722	474.354	0	0
11	132947259	135075815	2128556	316.807	253.169	427.722	316.227	0	0
12	71118	136662	65544	94.977	95.081	316.807	316.791	0	0
12	139036	463654	324618	94.977	95.081	316.807	316.791	0	0
12	464156	1629533	1165377	94.977	95.081	316.807	316.791	0	0
12	1630640	2137507	506867	94.977	95.081	316.807	316.791	0	0
12	2160422	8085539	5925117	94.977	95.081	316.807	316.791	0	0
12	8086023	8998238	912215	94.977	95.081	316.807	316.791	0	0
12	8998871	10339070	1340199	94.977	95.081	316.807	316.791	0	0
12	10340129	10791136	451007	94.977	95.081	316.807	316.791	0	0
12	10791523	11308358	516835	94.977	95.081	316.807	316.791	0	0
12	11309068	14739991	3430923	94.977	95.081	316.807	316.791	0	0
12	14745488	15200235	454747	94.977	95.081	316.807	316.791	0	0
12	15206307	15926566	720259	94.977	95.081	316.807	316.791	0	0
12	15927715	19033113	3105398	94.977	95.081	316.807	316.791	0	0
12	19034411	20105254	1070843	94.977	95.081	316.807	316.791	0	0
12	20106936	20731866	624930	94.977	95.081	316.807	316.791	0	0
12	20732380	20919330	186950	94.977	95.081	316.807	316.791	0	0
12	20920308	21527429	607121	94.977	95.081	316.807	316.791	0	0
12	21528034	21657972	129938	94.977	95.081	316.807	316.791	0	0
12	21661245	22742482	1081237	94.977	95.081	316.807	316.791	0	0
12	22743273	23588690	845417	94.977	95.081	316.807	316.791	0	0
12	23589720	24123858	534138	94.977	95.081	316.807	316.791	0	0
12	24124709	26323034	2198325	94.977	95.081	316.807	316.791	0	0
12	26323292	26324201	909	94.977	95.081	205.892	316.791	0	0
12	26324201	26405914	81713	94.977	93.558	205.892	96.426	0	0
12	26409356	26670920	261564	94.977	95.159	316.807	316.599	0	0
12	26671433	29085576	2414143	94.977	95.159	316.807	316.599	0	0
12	29087130	29639300	552170	94.977	95.159	316.807	316.599	0	0
12	29640311	30227608	587297	94.977	95.159	316.807	316.599	0	0
12	30228175	30543062	314887	94.977	95.159	316.807	316.599	0	0
12	30543648	32116512	1572864	94.977	95.159	316.807	316.599	0	0
12	32131915	32480588	348673	94.977	95.159	316.807	316.599	0	0
12	32481675	33494556	1012881	94.977	95.159	316.807	316.599	0	0
12	33516648	38824028	5307380	94.977	95.159	316.807	316.599	0	0
12	38824311	39612375	788064	94.977	95.159	316.807	316.599	0	0
12	39623720	39709615	85895	94.977	95.159	427.722	316.599	0	0
12	39711117	39713080	1963	94.977	95.159	205.892	316.599	0	0
12	39714551	40242056	527505	94.977	95.159	316.807	316.599	0	0
12	40245759	43587241	3341482	94.977	95.159	316.807	316.599	0	0
12	43587700	43788903	201203	94.977	95.159	316.807	316.599	0	0
12	43789564	46635014	2845450	94.977	95.159	316.807	316.599	0	0
12	46638281	47187846	549565	94.977	95.159	316.807	316.599	0	0
12	47188333	48261821	1073488	94.977	95.159	316.807	316.599	0	0
12	48263186	48592179	328993	94.977	95.159	316.807	316.599	0	0
12	48605432	51125004	2519572	94.977	95.159	316.807	316.599	0	0
12	51125507	51531521	406014	94.977	95.159	316.807	316.599	0	0
12	51533328	52733024	1199696	94.977	95.159	316.807	316.599	0	0
12	52734247	53947057	1212810	94.977	95.159	316.807	316.599	0	0
12	53948542	55789014	1840472	94.977	95.159	316.807	316.599	0	0
12	55790275	56329046	538771	205.892	95.159	316.807	316.599	0	0
12	56331135	59005290	2674155	94.977	95.159	316.807	316.599	0	0
12	59012600	60974528	1961928	94.977	95.159	316.807	316.599	0	0
12	60987663	62147599	1159936	94.977	95.159	316.807	316.599	0	0
12	62148590	62421456	272866	94.977	95.159	316.807	316.599	0	0
12	62422809	62901351	478542	94.977	95.159	316.807	316.599	0	0
12	62902719	63074478	171759	94.977	95.159	316.807	316.599	0	0
12	63075111	65554109	2478998	94.977	95.159	316.807	316.599	0	0
12	65558128	65737283	179155	94.977	95.159	316.807	316.599	0	0
12	65745666	68033256	2287590	94.977	95.159	316.807	316.599	0	0
12	68035339	68206321	170982	94.977	95.159	316.807	316.599	0	0
12	68207936	73561023	5353087	94.977	95.159	316.807	316.599	0	0
12	73561500	73964774	403274	94.977	95.159	316.807	316.599	0	0
12	73966995	77405636	3438641	94.977	95.159	316.807	316.599	0	0
12	77407092	77840313	433221	94.977	95.159	316.807	316.599	0	0
12	77840961	79726807	1885846	94.977	95.159	316.807	316.599	0	0
12	79746678	80036508	289830	94.977	95.159	316.807	316.599	0	0
12	80037367	81142494	1105127	94.977	95.159	316.807	316.599	0	0
12	81144085	81344088	200003	94.977	95.159	316.807	316.599	0	0
12	81363298	82283450	920152	94.977	95.159	316.807	316.599	0	0
12	82283832	82993539	709707	94.977	95.159	316.807	316.599	0	0
12	82997097	83834830	837733	94.977	95.159	316.807	316.599	0	0
12	83838491	84599560	761069	94.977	95.159	316.807	316.599	0	0
12	84603841	85008146	404305	94.977	95.159	316.807	316.599	0	0
12	85008549	86392247	1383698	94.977	95.159	316.807	316.599	0	0
12	86392888	86499662	106774	94.977	95.159	316.807	316.599	0	0
12	86500043	86903631	403588	94.977	95.159	316.807	316.599	0	0
12	86905307	87774328	869021	94.977	95.159	316.807	316.599	0	0
12	87775520	88734665	959145	94.977	95.159	316.807	316.599	0	0
12	88749629	90172923	1423294	94.977	95.159	316.807	316.599	0	0
12	90173249	96171210	5997961	94.977	95.159	316.807	316.599	0	0
12	96189065	96417886	228821	94.977	95.159	427.722	316.599	0	0
12	96419639	96658727	239088	94.977	95.159	316.807	316.599	0	0
12	96659650	96964332	304682	94.977	95.159	316.807	316.599	0	0
12	96965050	97396779	431729	94.977	95.159	316.807	316.599	0	0
12	97397231	97700842	303611	94.977	95.159	316.807	316.599	0	0
12	97702490	98218142	515652	94.977	95.159	316.807	316.599	0	0
12	98222333	98835442	613109	94.977	95.159	316.807	316.599	0	0
12	98836816	102221390	3384574	94.977	95.159	316.807	316.599	0	0
12	102232941	103495153	1262212	94.977	95.159	316.807	316.599	0	0
12	103495630	107786136	4290506	94.977	95.159	316.807	316.599	0	0
12	107793674	108510807	717133	94.977	95.159	316.807	316.599	0	0
12	108512909	108937686	424777	94.977	95.159	316.807	316.599	0	0
12	108940227	109446562	506335	94.977	95.159	316.807	316.599	0	0
12	109447569	112530093	3082524	94.977	95.159	316.807	316.599	0	0
12	112534850	113758764	1223914	94.977	95.159	316.807	316.599	0	0
12	113761881	114393739	631858	94.977	95.159	316.807	316.599	0	0
12	114394173	116477457	2083284	94.977	95.159	316.807	316.599	0	0
12	116478161	117028052	549891	94.977	95.159	316.807	316.599	0	0
12	117037562	117729687	692125	94.977	95.159	316.807	316.599	0	0
12	117730834	117820088	89254	94.977	95.159	316.807	316.599	0	0
12	117821898	118812560	990662	94.977	95.159	316.807	316.599	0	0
12	118812924	119121149	308225	94.977	95.159	316.807	316.599	0	0
12	119122603	121053775	1931172	94.977	95.159	316.807	316.599	0	0
12	121054154	121190224	136070	94.977	95.159	316.807	316.599	0	0
12	121193262	122046634	853372	94.977	95.159	316.807	316.599	0	0
12	122048303	122190211	141908	94.977	95.159	316.807	316.599	0	0
12	122190534	122738783	548249	94.977	95.159	316.807	316.599	0	0
12	122739373	122909471	170098	94.977	95.159	316.807	316.599	0	0
12	122910303	123950642	1040339	94.977	95.159	316.807	316.599	0	0
12	123952668	125487849	1535181	94.977	95.159	316.807	316.599	0	0
12	125488577	125810625	322048	94.977	95.159	316.807	316.599	0	0
12	125812444	131590311	5777867	94.977	95.159	316.807	316.599	0	0
12	131591025	132409666	818641	94.977	95.159	316.807	316.599	0	0
12	132415814	132924626	508812	94.977	95.159	316.807	316.599	0	0
12	132934543	133259899	325356	94.977	95.159	316.807	316.599	0	0
[truncated: 2,010 more rows]

## Sheet: Profile 3
Simulated profile:	3
HapASeg
Chromosome	Start.bp	End.bp	length	mu.minor_1	mu.minor_2	mu.major_1	mu.major_2	major_AD	minor_AD
1	806000	16517999	15711999	316.907	317.134	537.36	537.756	0	0
1	16582000	16949999	367999	466.153	317.134	750.729	537.756	0	0
1	16956000	70343999	53387999	316.907	317.134	537.36	537.756	0	0
1	70346000	70431067	85067	315.494	229.671	315.494	322.026	0	0
1	70431067	70483999	52932	315.494	316.907	315.494	538.567	0	0
1	70484000	111881999	41397999	316.907	316.907	537.36	538.567	0	0
1	111890000	112279999	389999	316.907	316.907	503.842	538.567	0	0
1	112280000	248889999	136609999	316.907	316.907	537.36	538.567	0	0
2	50000	90065999	90015999	316.907	316.867	537.36	538.213	0	0
2	96000000	112827009	16827009	316.907	316.56	316.907	316.734	0	0
2	112827009	112827999	990	316.907	95.575	316.907	316.269	0	0
2	112828000	119492443	6664443	94.956	95.575	316.907	316.269	0	0
2	119492443	119622223	129780	94.956	94.361	316.907	317.679	0	0
2	119622223	123195999	3573776	94.956	95.842	316.907	315.868	0	0
2	123200000	242107999	118907999	316.907	316.657	316.907	316.574	0	0
3	58000	75605999	75547999	94.956	94.989	316.907	316.904	0	0
3	75710000	75871999	161999	94.956	94.989	315.494	316.904	0	0
3	75872000	87795999	11923999	94.956	94.989	316.907	316.904	0	0
3	94002000	99063022	5061022	94.956	95.085	985.949	981.305	0	0
3	99063022	101408389	2345367	94.956	94.185	985.949	982.604	0	0
3	101408389	195603999	94195610	94.956	94.956	985.949	982.163	0	0
3	195768000	197997999	2229999	94.956	94.956	985.949	982.163	0	0
4	88000	48199999	48111999	316.907	317.126	1434.87	1436.27	0	0
4	51838000	97072934	45234934	94.956	95.129	537.36	538.409	0	0
4	97072934	97183906	110972	94.956	101.974	537.36	531.201	0	0
4	97183906	190015999	92832093	94.956	95.235	537.36	538.463	0	0
5	58000	22987999	22929999	316.907	316.774	537.36	538.644	0	0
5	22990000	23495360	505360	94.956	93.737	537.36	540.027	0	0
5	23495360	23495999	639	94.956	316.714	537.36	538.452	0	0
5	23500000	180871999	157371999	316.907	316.714	537.36	538.452	0	0
6	148000	58421999	58273999	316.907	316.09	537.36	538.782	0	0
6	62610000	170449999	107839999	316.907	316.522	316.907	316.857	0	0
7	50000	35872330	35822330	316.907	316.67	316.907	317.146	0	0
7	35872330	35977999	105669	316.907	95.149	316.907	316.455	0	0
7	35994000	38227999	2233999	94.956	95.149	316.907	316.455	0	0
7	38228000	38361999	133999	120.065	95.149	315.494	316.455	0	0
7	38362000	39339999	977999	94.956	95.149	316.907	316.455	0	0
7	39342000	57579999	18237999	316.907	316.656	316.907	317.095	0	0
7	62596000	149929999	87333999	316.907	316.863	537.36	538.346	0	0
7	149930000	150115999	185999	315.494	316.863	466.153	538.346	0	0
7	150118000	159137999	9019999	316.907	316.863	537.36	538.346	0	0
8	210000	23467999	23257999	316.907	316.327	844.299	842.343	0	0
8	23470000	23473760	3760	750.729	316.327	844.299	842.343	0	0
8	23473760	23591999	118239	750.729	760.306	844.299	842.356	0	0
8	23592000	23592280	280	316.907	760.306	844.299	842.356	0	0
8	23592280	43159999	19567719	316.907	317.211	844.299	841.496	0	0
8	47216000	145009999	97793999	316.907	316.425	316.907	317.177	0	0
10	54000	30139024	30085024	316.907	316.647	316.907	316.568	0	0
10	30139024	30225999	86975	316.907	96.055	316.907	315.829	0	0
10	30252000	31453999	1201999	94.956	96.055	316.907	315.829	0	0
10	31466000	32935999	1469999	316.907	316.404	316.907	316.903	0	0
10	32948000	32954159	6159	316.907	316.404	537.36	316.903	0	0
10	32954159	35403999	2449840	316.907	315.427	537.36	539.619	0	0
10	35592000	37991999	2399999	316.907	316.237	316.907	317.114	0	0
10	41740000	47555973	5815973	94.956	95.775	985.949	981.13	0	0
10	47555973	50315883	2759910	94.956	95.819	985.949	980.998	0	0
10	50315883	79695999	29380116	94.956	95.354	985.949	981.434	0	0
10	79886000	92819999	12933999	94.956	95.354	985.949	981.434	0	0
10	92836000	92836006	6	94.956	95.354	94.956	981.434	0	0
10	92836006	93815999	979993	94.956	94.762	94.956	95.189	0	0
10	93902000	115543997	21641997	94.956	94.645	985.949	982.081	0	0
10	115543997	115589140	45143	94.956	90.683	985.949	1440.79	0	0
10	115589140	133621999	18032859	94.956	94.781	985.949	982.054	0	0
11	200000	17021999	16821999	94.956	95.132	316.907	316.704	0	0
11	17024000	17059999	35999	120.065	95.132	315.494	316.704	0	0
11	17062000	18919999	1857999	94.956	95.132	316.907	316.704	0	0
11	18922000	18941999	19999	120.065	95.132	466.153	316.704	0	0
11	18944000	33631539	14687539	94.956	95.132	316.907	316.704	0	0
11	33631539	33671704	40165	94.956	96.248	316.907	315.74	0	0
11	33671704	34064852	393148	94.956	95.996	316.907	315.82	0	0
11	34064852	35055250	990398	94.956	94.196	316.907	317.581	0	0
11	35055250	50789999	15734749	94.956	94.958	316.907	317.074	0	0
11	55800000	135005999	79205999	316.907	316.605	316.907	317.356	0	0
12	98000	7843999	7745999	94.956	95.159	316.907	316.684	0	0
12	7844000	7959999	115999	120.065	95.159	466.153	316.684	0	0
12	7984000	11013999	3029999	94.956	95.159	316.907	316.684	0	0
12	11014000	11139999	125999	120.065	95.159	315.494	316.684	0	0
12	11140000	86960646	75820646	94.956	95.159	316.907	316.684	0	0
12	86960646	87055664	95018	94.956	95.004	316.907	316.718	0	0
12	87055664	133219999	46164335	94.956	95.172	316.907	316.286	0	0
13	18900000	99235999	80335999	94.956	94.989	316.907	316.56	0	0
13	99240000	99395999	155999	120.065	94.989	315.494	316.56	0	0
13	99396000	112613073	13217073	94.956	94.989	316.907	316.56	0	0
13	112613073	112719150	106077	94.956	94.762	316.907	317.062	0	0
13	112719150	114193999	1474849	94.956	94.976	316.907	316.361	0	0
15	22638000	69202740	46564740	316.907	316.273	537.36	538.66	0	0
15	69202740	69300946	98206	316.907	103.067	537.36	530.274	0	0
15	69300946	93731629	24430683	316.907	317.225	537.36	537.733	0	0
15	93731629	93749999	18370	316.907	472.671	537.36	534.396	0	0
15	93752000	93859999	107999	466.153	472.671	466.153	534.396	0	0
15	93862000	101885999	8023999	316.907	316.889	537.36	538.052	0	0
16	106000	35207999	35101999	316.907	316.683	316.907	317.011	0	0
16	46414000	70115999	23701999	94.956	94.46	316.907	317.074	0	0
16	70218000	75437999	5219999	94.956	94.46	316.907	317.074	0	0
16	75440000	76527999	1087999	94.956	94.123	985.949	982.645	0	0
16	76536000	90097999	13561999	94.956	94.911	316.907	316.559	0	0
17	154000	2975999	2821999	94.956	94.822	316.907	316.837	0	0
17	2976000	3079999	103999	120.065	94.822	315.494	316.837	0	0
17	3080000	22693999	19613999	94.956	94.822	316.907	316.837	0	0
17	27400000	28995999	1595999	316.907	317.143	750.729	759.209	0	0
17	29000000	31685588	2685588	94.956	94.635	750.729	760.513	0	0
17	31685588	31685999	411	94.956	316.43	750.729	759.973	0	0
17	31688000	81177999	49489999	316.907	316.43	750.729	759.973	0	0
18	56000	8241999	8185999	94.956	94.555	316.907	316.783	0	0
18	8288000	11501999	3213999	94.956	94.754	94.956	95.218	0	0
18	11542000	15345999	3803999	94.956	94.675	316.907	317.579	0	0
18	21516000	78075999	56559999	94.956	95.108	537.36	538.229	0	0
19	248000	23653999	23405999	316.907	316.707	537.36	538.538	0	0
19	23654000	23658422	4422	120.065	316.707	537.36	538.538	0	0
19	23658422	24195999	537577	120.065	164.071	537.36	538.925	0	0
19	28106000	58569999	30463999	316.907	316.494	316.907	316.892	0	0
20	120000	30323103	30203103	94.956	95.013	466.153	468.425	0	0
20	30323103	30400000	76897	94.956	98.139	466.153	464.852	0	0
20	30400000	33642585	3242585	94.956	95.866	466.153	467.621	0	0
20	33642585	63021999	29379414	94.956	95.132	466.153	468.82	0	0
21	13224000	13851999	627999	316.907	316.803	985.949	981.614	0	0
21	13906000	46677999	32771999	316.907	316.803	985.949	981.614	0	0
22	17400000	25267999	7867999	316.907	316.684	537.36	538.181	0	0
22	25268000	25523999	255999	466.153	316.684	750.729	538.181	0	0
22	25524000	50751999	25227999	316.907	316.684	537.36	538.181	0	0
ASCAT
Chromosome	Start.bp	End.bp	length	mu.minor_1	mu.minor_2	mu.major_1	mu.major_2	major_AD	minor_AD
1	818954	14339549	13520595	294.352	317.134	508.971	537.756	0	0
1	14339948	70343249	56003301	299.152	317.134	516.377	537.756	0	0
1	70350880	70398053	47173	296.829	229.671	296.829	322.026	0	0
1	70399488	70431067	31579	362.978	229.671	362.978	322.026	0	0
1	70431067	70463028	31961	362.978	316.907	362.978	538.567	0	0
1	70464414	108058525	37594111	321.59	316.907	554.789	538.567	0	0
1	108058743	110600189	2541446	296.321	316.907	515.859	538.567	0	0
1	110601405	125122318	14520913	315.898	316.907	546.875	538.567	0	0
1	145436785	157501847	12065062	308.399	316.907	527.786	538.567	0	0
1	157502179	192158507	34656328	320.376	316.907	552.194	538.567	0	0
1	192159053	200901626	8742573	329.918	316.907	565.535	538.567	0	0
1	200902748	248877988	47975240	311.946	316.907	538.45	538.567	0	0
2	50814	33902935	33852121	313.056	316.867	541.354	538.213	0	0
2	33904180	47969850	14065670	308.87	316.867	535.632	538.213	0	0
2	47970344	75399058	27428714	318.274	316.867	548.168	538.213	0	0
2	75399904	80693217	5293313	326.36	316.867	564.971	538.213	0	0
2	80693294	95843228	15149934	307.454	316.867	529.792	538.213	0	0
2	96093689	112827009	16733320	316.023	316.56	316.023	316.734	0	0
2	112827009	112827180	171	316.023	95.575	316.023	316.269	0	0
2	112829544	119492443	6662899	115.498	95.575	264.395	316.269	0	0
2	119492443	119622223	129780	115.498	94.361	264.395	317.679	0	0
2	119622223	123196707	3574484	115.498	95.842	264.395	315.868	0	0
2	123201859	178837883	55636024	316.574	316.657	316.574	316.574	0	0
2	178841880	242109969	63268089	316.078	316.657	316.078	316.574	0	0
3	12690	7829714	7817024	117.546	94.989	274.001	316.904	0	0
3	7829715	16210178	8380463	110.548	94.989	253.824	316.904	0	0
3	16210362	36095669	19885307	119.019	94.989	274.574	316.904	0	0
3	36096530	71628306	35531776	115.618	94.989	267.416	316.904	0	0
3	71628339	74395120	2766781	109.389	94.989	257.249	316.904	0	0
3	74395838	82394406	7998568	122.284	94.989	282.145	316.904	0	0
3	82394412	82474526	80114	112.957	94.989	263.02	316.904	0	0
3	82475041	82597779	122738	112.054	94.989	261.145	316.904	0	0
3	82598839	82630845	32006	114.213	94.989	265.628	316.904	0	0
3	82635598	82665799	30201	106.103	94.989	233.457	316.904	0	0
3	82666192	82677722	11530	110.363	94.989	257.636	316.904	0	0
3	82677872	83027994	350122	108.683	94.989	254.148	316.904	0	0
3	83030556	83147853	117297	106.103	94.989	202.596	316.904	0	0
3	83149980	83773973	623993	106.103	94.989	239.375	316.904	0	0
3	83785727	83840049	54322	107.919	94.989	252.563	316.904	0	0
3	83840674	83881949	41275	113.058	94.989	263.229	316.904	0	0
3	83882447	84015462	133015	108.399	94.989	253.559	316.904	0	0
3	84022445	84106275	83830	112.706	94.989	262.498	316.904	0	0
3	84107954	84204191	96237	117.664	94.989	272.79	316.904	0	0
3	84204458	84244140	39682	106.513	94.989	249.643	316.904	0	0
3	84244503	84452365	207862	116.108	94.989	269.561	316.904	0	0
3	84452552	84455895	3343	106.103	94.989	263.038	316.904	0	0
3	84456158	84518212	62054	119.93	94.989	277.493	316.904	0	0
3	84518636	84536660	18024	126.795	94.989	291.744	316.904	0	0
3	84536740	84561503	24763	108.715	94.989	254.214	316.904	0	0
3	84564999	84621219	56220	121.462	94.989	280.674	316.904	0	0
3	84621846	84755155	133309	125.624	94.989	289.314	316.904	0	0
3	84755404	84759842	4438	106.103	94.989	255.615	316.904	0	0
3	84760199	84787231	27032	131.573	94.989	301.663	316.904	0	0
3	84789334	84943726	154392	123.379	94.989	284.654	316.904	0	0
3	84944260	84969063	24803	106.103	94.989	329.417	316.904	0	0
3	84973670	85051750	78080	129.738	94.989	297.854	316.904	0	0
3	85057303	85472840	415537	120.225	94.989	278.108	316.904	0	0
3	85473644	85522103	48459	118.886	94.989	275.328	316.904	0	0
3	85522733	85592675	69942	123.398	94.989	284.693	316.904	0	0
3	85593329	85612115	18786	130.227	94.989	298.868	316.904	0	0
3	85612131	85642298	30167	123.102	94.989	284.078	316.904	0	0
3	85648464	85667521	19057	111.546	94.989	260.092	316.904	0	0
3	85670063	85721672	51609	116.642	94.989	270.669	316.904	0	0
3	85722289	85755482	33193	113.278	94.989	263.686	316.904	0	0
3	85756725	85820135	63410	116.258	94.989	269.873	316.904	0	0
3	85821351	85914328	92977	116.339	94.989	270.041	316.904	0	0
3	85914802	85989612	74810	116.712	94.989	270.815	316.904	0	0
3	85993665	86044000	50335	116.552	94.989	270.482	316.904	0	0
3	86044184	86110826	66642	126.842	94.989	291.843	316.904	0	0
3	86118723	86311679	192956	116.217	94.989	269.788	316.904	0	0
3	86311976	86626779	314803	119.287	94.989	276.159	316.904	0	0
3	86628128	86998075	369947	115.459	94.989	268.214	316.904	0	0
3	87000379	87125280	124901	115.761	94.989	268.84	316.904	0	0
3	87125332	87125935	603	106.103	94.989	210.035	316.904	0	0
3	87126578	87193709	67131	111.033	94.989	259.025	316.904	0	0
3	87194533	87245899	51366	113.984	94.989	265.152	316.904	0	0
3	87246362	87315856	69494	114.166	94.989	265.529	316.904	0	0
3	87316461	87353201	36740	108.047	94.989	252.828	316.904	0	0
3	87353324	87458485	105161	111.087	94.989	259.137	316.904	0	0
3	87458593	87471811	13218	109.158	94.989	255.133	316.904	0	0
3	87471917	87479001	7084	113.606	94.989	264.367	316.904	0	0
3	87479162	87516246	37084	106.103	94.989	245.526	316.904	0	0
3	87517377	87526469	9092	108.301	94.989	253.356	316.904	0	0
3	87526541	87555445	28904	124.927	94.989	287.868	316.904	0	0
3	87555485	87597658	42173	106.103	94.989	247.662	316.904	0	0
3	87598053	87647475	49422	125.41	94.989	288.869	316.904	0	0
3	87648024	87676300	28276	112.903	94.989	262.907	316.904	0	0
3	87676676	87736960	60284	127.978	94.989	294.2	316.904	0	0
3	87740348	87756778	16430	116.981	94.989	271.373	316.904	0	0
3	87760218	87836521	76303	122.636	94.989	283.111	316.904	0	0
3	87839876	88052401	212525	120.416	94.989	278.504	316.904	0	0
3	88052544	88076539	23995	129.293	94.989	296.93	316.904	0	0
3	88076922	88106873	29951	129.207	94.989	296.751	316.904	0	0
3	88107559	88127620	20061	133.655	94.989	305.985	316.904	0	0
3	88131235	88258301	127066	117.296	94.989	272.026	316.904	0	0
3	88259817	88361079	101262	113.685	94.989	264.53	316.904	0	0
3	88369761	88436907	67146	109.233	94.989	255.29	316.904	0	0
3	88437949	88457112	19163	106.103	94.989	242.908	316.904	0	0
3	88458699	88488938	30239	119.23	94.989	276.042	316.904	0	0
3	88489170	88489206	36	106.103	94.989	164.607	316.904	0	0
3	88489866	88778222	288356	110.229	94.989	257.358	316.904	0	0
3	88779833	88780271	438	106.103	94.989	232.809	316.904	0	0
3	88781876	89277417	495541	108.364	94.989	253.485	316.904	0	0
3	89277841	89473888	196047	106.103	94.989	226.787	316.904	0	0
3	89480907	90000171	519264	106.103	94.989	243.981	316.904	0	0
3	90000845	90424444	423599	106.103	94.989	247.999	316.904	0	0
3	90424445	93969667	3545222	108.636	94.989	254.05	316.904	0	0
3	94056671	99063022	5006351	106.103	95.085	1001.27	981.305	0	0
3	99063022	101408389	2345367	106.103	94.185	1001.27	982.604	0	0
3	101408389	198098659	96690270	106.103	94.956	1001.27	982.163	0	0
4	110761	8979128	8868367	106.103	317.126	1584.55	1436.27	0	0
4	8985596	27518424	18532828	106.103	317.126	1740.99	1436.27	0	0
4	27518931	36799042	9280111	106.103	317.126	1603.68	1436.27	0	0
4	36800249	49076474	12276225	106.103	317.126	1711.28	1436.27	0	0
4	51987120	67580277	15593157	266.793	95.129	349.813	538.409	0	0
4	67580619	97072934	29492315	279.545	95.129	366.175	538.409	0	0
4	97072934	97183906	110972	279.545	101.974	366.175	531.201	0	0
4	97183906	125303671	28119765	279.545	95.235	366.175	538.463	0	0
4	125304085	130948114	5644029	106.103	95.235	535.856	538.463	0	0
4	130955421	136085292	5129871	106.103	95.235	467.907	538.463	0	0
4	136087045	137230939	1143894	286.233	95.235	374.756	538.463	0	0
4	137231162	189877318	52646156	106.103	95.235	525.898	538.463	0	0
[truncated: 4,838 more rows]

## Sheet: Profile 4
Simulated profile:	4
HapASeg
[truncated: 4,964 more rows]

## Sheet: Profile 5
Simulated profile:	5
[truncated: 3,757 more rows]

## Sheet: Profile 6
Simulated profile:	6
[truncated: 3,669 more rows]

[truncated: 43 more sheets: Profile 7, Profile 8, Profile 9, Profile 10, Profile 11, Profile 12, Profile 13, Profile 14, Profile 15, Profile 16, Profile 17, Profile 18, Profile 19, Profile 20, Profile 21, Profile 22, Profile 23, Profile 24, Profile 25, Profile 26 …]
