# Supplementary material for: Haplotype-aware segmentation with HapASeg increases accuracy of detecting homolog-specific somatic copy number alterations
Source: Genome Biol. 2026 Feb 14;27:83. doi: 10.1186/s13059-026-03971-w (PMC12983724; doi:10.1186/s13059-026-03971-w)
Supplement: Supplementary file 5 — Additional file 5. TCGA cohort metadata table. This table contains TCGA sample information for the FFPE trio cohort. [file 13059_2026_3971_MOESM5_ESM.xlsx]

## Sheet: 20250911_TCGA_FFPE_trios
project	case_id	seq_type	normal_sample_sample_id	normal_sample_bam_file_id	normal_sample_bai_file_id	ff_tumor_sample_id	ff_tumor_bam_file_id	ff_tumor_bai_file_id	ffpe_tumor_sample_id	ffpe_tumor_bam_file_id	ffpe_tumor_bai_file_id
TCGA-LUAD	TCGA-44-2656	WGS	964b9560-2f8d-4c19-943b-6941e4be7042	c3373dbc-2d44-47ab-8ce7-811ec68a13da	eabe2d6f-94c1-46a6-86d1-32de23b60d6e	5593f581-3d45-4a4a-a525-bfae1f4753a0	968846bd-88a7-4a45-91fc-089b040d04aa	e91e6b6f-d4e3-4dc5-9063-b3ffed29753a	14f26352-b073-4ed8-8b2a-96b9429f25a0	1027f76d-b2a9-4f0a-b173-d52d81eef832	21697f61-6639-4f56-a179-901eb47d550f
TCGA-LUAD	TCGA-44-2666	WGS	eb394344-96b4-4f36-b639-0b4b4728eaa9	b3dfc2e1-9ac4-4885-bfbf-7f0d9ea62f36	5293b93c-0fd4-4187-84e8-adea6cbac9d9	27a64f32-69c5-4c49-86b4-c8fc923cae08	ff7671f5-15fa-4081-8d92-a4c28d748d91	a26c2f47-062c-41af-94ec-aa2ed6ebe343	a0a486e0-a85c-415a-b7c0-399d6b2e6e99	1c797505-5fd7-4af2-ba44-2241b8249daa	dd1f9f64-d8e2-4593-9fae-44c34b4b88c2
TCGA-LUAD	TCGA-44-3918	WGS	3e6c23ed-44ab-4758-8880-462fbc6ff83a	df42c9e6-0d6a-4c10-a6af-91fd074f163b	af416110-14d2-4b34-a4af-031fb72d58ed	2ff8bafd-2ac5-4bfd-8c60-81519cd44166	4e2a472f-cf5f-43f1-97e9-27d25adc9d4e	980a1438-e11b-4348-8987-42f3e6ee869a	3a9be0ad-9ffd-4c4b-8b12-bae55310b0c7	d0954874-c1ad-4c67-9009-d8fb505ac7f5	57250654-91d8-45d4-9d3a-53bf802c97a1
TCGA-COAD	TCGA-A6-5656	WGS	a501e73e-031b-475f-9608-839f677560d5	f63421eb-2ae0-4083-bf5b-bfa12a453ccc	5b698840-24f2-4cf6-9ea0-0bf0e4daeff1	b85efaf6-8cb4-4929-b29e-4655c107f61a	b5477c6e-5ad6-4d04-85b7-732b8ee27074	46f76afd-98f8-4eac-ad6f-f68a1bbef739	0230996e-7ee3-4360-a790-fb420d0b60ba	75a725a6-7db3-491e-a4ed-69aadd71b7c5	c15f6be8-8896-4e89-b7e2-d9dfff5771ce
TCGA-COAD	TCGA-A6-6780	WGS	df4e0784-9a35-485c-9f04-abc8e0be3f9a	bb5e7b6d-d303-41ec-bbc2-4903d1fc06e2	51589484-d363-4877-bd57-07b80e8efb8c	a8635b10-cbf2-461b-b459-e82e2aec4589	c6863cb7-6aa3-4140-8012-655830f2ab7e	47efd8ad-7831-4687-8f50-c4ff2e44d5cd	a7fdc16c-890d-4676-82bc-5a81c715c73a	3e72d982-5e7e-44a2-a273-04edd649b019	ad7f53c2-0e1f-4c69-8e85-577370793f0e
TCGA-BRCA	TCGA-A7-A26J	WGS	4ba53544-fc05-4c94-865f-3a097b97cf0a	71a61fda-0929-476e-b6a8-cf4544381a2d	d068a322-ea0d-4a31-a85b-b567e74c4788	31a140ce-bcb7-46b4-8105-626c9db1e183	ca8970bb-1e54-4f82-8844-389e1a20d4c6	bf147e36-d963-49db-9c3e-42c27e71814f	10cee689-473e-4b9b-bffd-313202835e34	f346b487-96dc-47df-a30e-464ebc78877c	d2b46ad8-0635-402e-8344-91b61b022654
TCGA-UCEC	TCGA-BK-A0CA	WGS	d63f6af1-1b31-43b0-a96b-48177affbc69	53dcfc47-30a0-4f9c-b038-995e490b17fa	6b0633dd-cbf2-4c11-a2a1-6c09daeff719	d836db96-83fb-4f25-a16c-aaaaf55d7b12	589aecb0-5084-4d25-843f-0c3a29ec8c72	83f0a33f-a8f0-44fc-b1c5-1529a87c29b7	6d59526a-9360-4adb-8427-a97c1c419a96	09a61066-b328-4189-8007-40fefdbff6a4	fec604e2-da1f-4247-8a40-f556477ac087
TCGA-UCEC	TCGA-BK-A139	WGS	dc183cca-cf96-4df3-87db-bfcff58dc273	0611fea8-b0df-4248-b26c-b1b796c94249	24aa5a3c-46e2-43d7-81bc-0a3c1730e3cc	d777e49b-cb47-44f3-ad42-4d23af7e296c	f5a17c76-1b4a-4056-9452-8f276dbb9dd0	afeb7335-dfab-40e1-8a57-777258dba849	0c2e9ba3-0e50-41e0-bfcd-9c221383df4c	559b8e99-85c7-439f-8cf6-7790b4a6c256	19adc390-4648-45f0-8823-7f3ca99878b8
TCGA-UCEC	TCGA-BK-A26L	WGS	322b8862-e4a1-46f2-a30e-20e83fefe03e	5cbd4848-d96c-443e-a191-84179aa05389	415840e6-3a02-43bc-854a-8f615daef474	cfde53b1-a992-4180-b747-b4c1d3ed2e2b	2a4f7c1f-777e-495b-8ce0-9760673f13d9	e9c9c92b-cb63-458e-a0d8-16cb00d3ac8a	7ac409d7-3f50-4228-9767-6bbf38a8d767	7a3bf63f-262b-4b29-b76e-11badb99251c	51f6da9d-7ad9-4b42-8832-8f03dfd9cd4a
